# Supplementary material for: Exploring causal correlations between inflammatory cytokines and coronary heart disease: A Mendelian randomization study
Source: Medicine (Baltimore). 2024 Oct 11;103(41):e39789. doi: 10.1097/MD.0000000000039789 (PMC11479489; doi:10.1097/MD.0000000000039789)
Supplement: Supplementary file 1 [file medi-103-e39789-s001.xlsx]

## Sheet: Table S1
Table S1. Information of included inflammatory cytokines.
Accession	Inflammatory cytokines	Abbreviation	Sample size
GCST90274758	Eukaryotic translation initiation factor 4E-binding protein 1 levels	4E-BP1	14736
GCST90274759	Adenosine Deaminase levels	ADA	14736
GCST90274760	Artemin levels	ARTN	11778
GCST90274761	Axin-1 levels	AXIN1	11793
GCST90274762	beta-nerve growth factor levels	β-NGF	14743
GCST90274763	Caspase 8 levels	CASP8	14744
GCST90274764	Eotaxin levels	CCL11	14734
GCST90274765	C-C motif chemokine 19 levels	CCL19	14736
GCST90274766	C-C motif chemokine 20 levels	CCL20	14736
GCST90274767	C-C motif chemokine 23 levels	CCL23	14736
GCST90274768	C-C motif chemokine 25 levels	CCL25	14736
GCST90274769	C-C motif chemokine 28 levels	CCL28	14734
GCST90274770	C-C motif chemokine 4 levels	CCL4	14744
GCST90274771	Natural killer cell receptor 2B4 levels	CD244	14735
GCST90274772	CD40L receptor levels	CD40LG	14736
GCST90274773	T-cell surface glycoprotein CD5 levels	CD5	14735
GCST90274774	T-cell surface glycoprotein CD6 isoform levels	CD6	14735
GCST90274775	CUB domain-containing protein 1 levels	CDCP1	14734
GCST90274776	Macrophage colony-stimulating factor 1 levels	CSF1	14734
GCST90274777	Cystatin D levels	CST5	14736
GCST90274778	Fractalkine levels	CX3CL1	14743
GCST90274779	C-X-C motif chemokine 1 levels	CXCL1	14736
GCST90274780	C-X-C motif chemokine 10 levels	CXCL10	14744
GCST90274781	C-X-C motif chemokine 11 levels	CXCL11	14736
GCST90274782	C-X-C motif chemokine 5 levels	CXCL5	14736
GCST90274783	C-X-C motif chemokine 6 levels	CXCL6	14744
GCST90274784	C-X-C motif chemokine 9 levels	CXCL9	14735
GCST90274785	Delta and Notch-like epidermal growth factor-related receptor levels	DNER	14735
GCST90274786	Protein S100-A12 levels	S100A12	14743
GCST90274787	Fibroblast growth factor 19 levels	FGF19	14744
GCST90274788	Fibroblast growth factor 21 levels	FGF21	14743
GCST90274789	Fibroblast growth factor 23 levels	FGF23	14735
GCST90274790	Fibroblast growth factor 5 levels	FGF5	11789
GCST90274791	Fms-related tyrosine kinase 3 ligand levels	FLT3LG	14734
GCST90274792	Glial cell line-derived neurotrophic factor levels	GDNF	14736
GCST90274793	Hepatocyte growth factor levels	HGF	14734
GCST90274794	Interferon gamma levels	IFN-γ	11793
GCST90274795	Interleukin-10 levels	IL-10	14744
GCST90274796	Interleukin-10 receptor subunit alpha levels	IL10RA	11793
GCST90274797	Interleukin-10 receptor subunit beta levels	IL10RB	14734
GCST90274798	Interleukin-12 subunit beta levels	IL12B	14735
GCST90274799	Interleukin-13 levels	IL-13	11792
GCST90274800	Interleukin-15 receptor subunit alpha levels	IL15RA	11792
GCST90274801	Interleukin-17A levels	IL-17A	11784
GCST90274802	Interleukin-17C levels	IL-17C	11793
GCST90274803	Interleukin-18 levels	IL-18	14744
GCST90274804	interleukin-18 receptor 1 levels	IL18R1	14743
GCST90274805	Interleukin-1-alpha levels	IL-1α	11788
GCST90274806	Interleukin-2 levels	IL-2	11789
GCST90274807	Interleukin-20 levels	IL-20	11784
GCST90274808	Interleukin-20 receptor subunit alpha levels	IL20RA	11792
GCST90274809	Interleukin-22 receptor subunit alpha-1 levels	IL22RA1	11793
GCST90274810	Interleukin-24 levels	IL-24	11785
GCST90274811	Interleukin-2 receptor subunit beta levels	IL2RB	11792
GCST90274812	Interleukin-33 levels	IL-33	11793
GCST90274813	Interleukin-4 levels	IL-4	11793
GCST90274814	Interleukin-5 levels	IL-5	11792
GCST90274815	Interleukin-6 levels	IL-6	14743
GCST90274816	Interleukin-7 levels	IL-7	14736
GCST90274817	Interleukin-8 levels	IL-8	14744
GCST90274818	Latency-associated peptide transforming growth factor beta 1 levels	LAP-TGF-β1	14736
GCST90274819	Leukemia inhibitory factor levels	LIF	11793
GCST90274820	Leukemia inhibitory factor receptor levels	LIFR	11784
GCST90274821	Monocyte chemoattractant protein-1 levels	MCP-1	14733
GCST90274822	Monocyte chemoattractant protein 2 levels	MCP-2	14736
GCST90274823	Monocyte chemoattractant protein-3 levels	MCP-3	11783
GCST90274824	Monocyte chemoattractant protein-4 levels	MCP-4	14736
GCST90274825	Macrophage inflammatory protein 1a levels	MIP-1α	14743
GCST90274826	Matrix metalloproteinase-1 levels	MMP-1	14744
GCST90274827	Matrix metalloproteinase-10 levels	MMP-10	14744
GCST90274828	Neurturin levels	NRTN	11791
GCST90274829	Neurotrophin-3 levels	NT-3	14744
GCST90274830	Osteoprotegerin levels	OPG	14733
GCST90274831	Oncostatin-M levels	OSM	14736
GCST90274832	Programmed cell death 1 ligand 1 levels	PD-L1	14736
GCST90274833	Stem cell factor levels	SCF	14736
GCST90274834	SIR2-like protein 2 levels	SIRT2	14736
GCST90274835	Signaling lymphocytic activation molecule levels	SLAM	14734
GCST90274836	Sulfotransferase 1A1 levels	SULT1A1	11793
GCST90274837	STAM binding protein levels	STAMBP	14736
GCST90274838	Transforming growth factor-alpha levels	TGF-α	14733
GCST90274839	Tumor necrosis factor levels	TNF	11785
GCST90274840	TNF-beta levels	TNF-β	11792
GCST90274841	Tumor necrosis factor receptor superfamily member 9 levels	TNFRSF9	11784
GCST90274842	Tumor necrosis factor ligand superfamily member 14 levels	TNFSF14	11793
GCST90274843	TNF-related apoptosis-inducing ligand levels	TRAIL	14735
GCST90274844	TNF-related activation-induced cytokine levels	TRANCE	14736
GCST90274845	Thymic stromal lymphopoietin levels	TSLP	11793
GCST90274846	Tumor necrosis factor ligand superfamily member 12 levels	TNFSF12	14736
GCST90274847	Urokinase-type plasminogen activator levels	uPA	14734
GCST90274848	Vascular endothelial growth factor A levels	VEGF-A	14744

## Sheet: Table S2
Table S2. SNPs information of ninety-one inflammation cytokines.
SNP	Chr	Position	EA	NEA	Beta	SE	EAF	P value	Samplesize	F statistic
Eukaryotic translation initiation factor 4E-binding protein 1 levels
rs356283	1	80975190	T	G	0.0588	0.0123	0.6475	1.75e-06	14736	22.85
rs10926313	1	240804510	A	G	-0.0884	0.0175	0.8334	4.39e-07	14736	25.5135
rs11438549	2	46781928	CT	C	0.1107	0.0242	0.0883	4.78e-06	14736	20.9221
rs5030072	3	186455546	T	C	0.0594	0.0119	0.5711	5.99e-07	14736	24.9127
rs6963617	7	17594314	T	C	0.0754	0.0142	0.2938	1.1e-07	14736	28.1908
rs10792025	11	68921211	T	C	-0.0593	0.0124	0.3383	1.73e-06	14736	22.8669
rs181095999	12	23923166	T	C	-0.2226	0.0474	0.0227	2.65e-06	14736	22.0513
rs114302245	16	84586319	T	C	0.0791	0.0169	0.358	2.86e-06	14736	21.9039
rs2856226	17	15470414	T	C	-0.0995	0.0214	0.8975	3.33e-06	14736	21.6152
rs137887001	20	44566861	C	G	0.2235	0.0486	0.9827	4.25e-06	14736	21.1458
Adenosine Deaminase levels
rs115657851	1	57353848	A	G	0.139	0.0293	0.0462	2.1e-06	14736	22.5027
rs75492374	1	150902178	A	G	0.3552	0.077	0.9905	3.97e-06	14736	21.2768
rs111478357	2	144650434	T	C	0.2044	0.044	0.0243	3.39e-06	14736	21.5773
rs10024178	4	5801734	T	C	-0.0925	0.0199	0.905	3.35e-06	14736	21.6032
rs189104742	4	75665562	A	T	0.2754	0.0584	0.9857	2.41e-06	14736	22.2353
rs62319741	4	124571895	T	C	0.1281	0.0258	0.9456	6.87e-07	14736	24.649
rs1608554	7	22807634	A	G	0.0598	0.0122	0.656	9.5e-07	14736	24.0228
rs2527856	7	80678923	T	C	0.0562	0.0122	0.5989	4.09e-06	14736	21.2175
rs4749761	10	8502517	A	T	0.5548	0.1204	0.0104	4.07e-06	14736	21.2305
rs2620728	12	65118323	C	G	-0.0551	0.0119	0.5267	3.65e-06	14736	21.4363
rs117645472	18	917376	A	T	0.3494	0.0754	0.0125	3.59e-06	14736	21.4706
rs112665079	20	43120683	T	C	0.8932	0.026	0.051	1e-200	14736	1180.03
rs80212763	20	43223930	T	C	0.9687	0.0448	0.0189	1.1e-103	14736	467.481
rs12479560	20	43300667	A	G	0.12	0.0147	0.32	3.26e-16	14736	66.6299
rs113525696	21	15450490	G	GA	0.0771	0.0155	0.6666	6.55e-07	14736	24.7392
rs7292320	22	37921425	A	G	-0.0599	0.0131	0.2529	4.82e-06	14736	20.9051
Artemin levels
rs3003450	1	17628383	T	G	0.0632	0.0137	0.6627	3.97e-06	11778	21.2774
rs76672219	1	225057589	A	C	-0.3226	0.0682	0.9882	2.24e-06	11778	22.371
rs62277657	3	111720183	A	G	0.0833	0.0166	0.1972	5.22e-07	11778	25.1768
rs138311590	4	4424044	A	G	-0.0811	0.0176	0.84	4.07e-06	11778	21.2296
rs9684768	4	156930775	C	G	0.0692	0.014	0.626	7.7e-07	11778	24.4277
rs17340161	5	103466564	A	G	-0.0873	0.0189	0.8494	3.86e-06	11778	21.332
rs9496445	6	143047898	T	C	0.0853	0.0181	0.1545	2.44e-06	11778	22.2058
rs142970662	7	106961661	A	G	0.311	0.0639	0.0191	1.13e-06	11778	23.6835
rs4993886	8	3686552	A	T	-0.079	0.0162	0.6759	1.08e-06	11778	23.7766
rs55885546	8	19493177	A	G	-0.2047	0.044	0.0245	3.28e-06	11778	21.64
rs142585779	9	140239588	T	C	0.2119	0.0435	0.038	1.11e-06	11778	23.7252
rs3001873	10	52449020	T	C	-0.0852	0.0185	0.1749	4.12e-06	11778	21.2062
rs77502336	11	123394636	C	G	0.0679	0.0141	0.318	1.47e-06	11778	23.1861
rs118115625	12	81724190	T	C	0.1703	0.0362	0.0344	2.55e-06	11778	22.1278
rs148226005	12	130004146	A	G	0.2112	0.0451	0.9758	2.83e-06	11778	21.9261
rs1370215	18	54688939	T	C	-0.07	0.0153	0.7417	4.76e-06	11778	20.9286
rs6509909	19	55422034	C	G	-0.0881	0.0176	0.8122	5.57e-07	11778	25.0526
rs9941952	22	25646493	T	C	0.0765	0.0167	0.7151	4.63e-06	11778	20.9805
Axin-1 levels
rs2712427	3	128431622	A	G	0.0626	0.0134	0.4935	2.99e-06	11793	21.8205
rs115455827	5	78787853	A	G	0.1447	0.0305	0.9489	2.09e-06	11793	22.5042
rs117097664	6	151334530	A	C	0.2444	0.0522	0.0197	2.84e-06	11793	21.9173
rs2691530	7	77960243	T	C	-0.067	0.0133	0.5969	4.71e-07	11793	25.373
rs2470622	8	102489704	A	G	-0.1229	0.0242	0.9127	3.8e-07	11793	25.7869
rs7171268	15	81221771	T	C	0.1554	0.0329	0.9514	2.32e-06	11793	22.3068
rs148317708	18	50513818	A	G	-0.212	0.042	0.0295	4.47e-07	11793	25.4741
rs428324	18	77253338	T	C	0.0692	0.0148	0.6047	2.93e-06	11793	21.8582
beta-nerve growth factor levels
rs72673086	4	96824143	A	G	0.0584	0.0126	0.3152	3.57e-06	14743	21.4796
rs4017	4	164064099	T	C	-0.1187	0.0258	0.9491	4.21e-06	14743	21.1643
rs17689534	4	166807640	A	G	0.2208	0.0462	0.0229	1.76e-06	14743	22.8379
rs12188775	5	132971762	T	G	0.1213	0.0247	0.9435	9.06e-07	14743	24.114
rs77493302	6	838092	T	C	0.0853	0.0185	0.8904	4.01e-06	14743	21.2567
rs2904780	6	31457874	A	C	-0.0685	0.0143	0.3918	1.67e-06	14743	22.943
rs9479501	6	153400418	T	G	0.0629	0.0137	0.2135	4.41e-06	14743	21.0766
rs12533747	7	30944899	A	G	0.1389	0.0276	0.0802	4.84e-07	14743	25.3237
rs17647697	7	130302087	A	C	-0.1617	0.0352	0.9727	4.35e-06	14743	21.0997
rs12539643	7	151019021	C	G	0.1867	0.0408	0.966	4.74e-06	14743	20.9368
rs62494116	8	13332042	T	C	0.0578	0.0117	0.6636	7.81e-07	14743	24.402
rs1878359	8	122948812	A	G	0.0626	0.0126	0.719	6.76e-07	14743	24.6802
rs3128517	9	90362040	T	C	-0.0775	0.0118	0.4965	5.11e-11	14743	43.1301
rs12259196	10	89839430	A	G	-0.075	0.0148	0.1928	4.03e-07	14743	25.6768
rs4899264	14	69285337	C	G	-0.055	0.0117	0.5283	2.59e-06	14743	22.095
rs140072192	16	3327943	A	G	0.2773	0.0602	0.0196	4.1e-06	14743	21.2152
rs62092633	18	55441626	T	C	-0.1249	0.0259	0.1005	1.42e-06	14743	23.2523
rs34559191	19	16434937	T	C	0.0607	0.0124	0.3088	9.82e-07	14743	23.9594
rs117164089	19	43780396	T	C	-0.271	0.0565	0.014	1.61e-06	14743	23.0029
rs148834134	21	43942626	T	C	0.2541	0.0556	0.0235	4.87e-06	14743	20.8834
rs13058191	22	49775973	C	G	-0.2164	0.0467	0.0256	3.59e-06	14743	21.4695
Caspase 8 levels
rs34154371	1	2338015	T	C	-0.2016	0.0422	0.9714	1.78e-06	14744	22.819
rs12073499	1	157270515	A	C	-0.0812	0.0167	0.8466	1.16e-06	14744	23.6385
rs11438549	2	46781928	CT	C	0.113	0.0241	0.0883	2.75e-06	14744	21.9818
rs56328050	2	202164805	C	G	-0.1987	0.0173	0.8696	1.56e-30	14744	131.9
rs11695193	2	231090015	A	T	-0.0806	0.0162	0.1582	6.51e-07	14744	24.7503
rs11709039	3	152332673	T	C	0.0781	0.0168	0.856	3.34e-06	14744	21.6085
rs148608719	5	180339648	A	G	0.3474	0.0683	0.0145	3.65e-07	14744	25.8678
rs1034059	6	158193698	A	G	0.0681	0.0145	0.6981	2.65e-06	14744	22.0546
rs187405204	7	61833768	T	C	0.4195	0.0912	0.9851	4.23e-06	14744	21.1551
rs111764025	8	5557775	C	G	0.1095	0.0238	0.9304	4.21e-06	14744	21.1649
rs78449258	9	22742536	A	G	-0.2001	0.0428	0.9804	2.94e-06	14744	21.8548
rs73306603	10	84027526	T	C	0.2044	0.0412	0.978	7.01e-07	14744	24.6098
rs140844269	11	63817395	C	G	-0.3615	0.0776	0.0099	3.19e-06	14744	21.6987
rs1032417	12	62645486	C	G	-0.0858	0.0165	0.1545	1.99e-07	14744	27.0363
rs137887001	20	44566861	C	G	0.2318	0.0486	0.9827	1.85e-06	14744	22.7455
Eotaxin levels
rs2228467	3	42906116	T	C	-0.3316	0.0225	0.9289	3.69e-49	14734	217.173
rs79684468	3	43179320	T	C	0.1502	0.0303	0.0433	7.16e-07	14734	24.5695
rs2201150	3	46258902	T	C	0.0785	0.0123	0.3561	1.75e-10	14734	40.7258
rs139597204	4	104507060	A	C	-0.3374	0.0714	0.0128	2.3e-06	14734	22.3272
rs6894241	5	118058126	A	C	-0.0656	0.0137	0.2333	1.68e-06	14734	22.9249
rs757973	7	75495667	A	G	0.2002	0.0205	0.09	1.58e-22	14734	95.359
rs73209015	8	11700967	A	T	-0.0913	0.0189	0.1104	1.36e-06	14734	23.3324
rs79432525	10	128183195	T	G	0.1929	0.0422	0.9754	4.85e-06	14734	20.892
rs1564995	11	24773107	A	G	-0.0609	0.0131	0.6155	3.34e-06	14734	21.6089
rs34536806	11	95274487	T	G	0.1017	0.0208	0.9023	1.01e-06	14734	23.9032
rs35543857	12	105757994	A	G	-0.1138	0.0244	0.9282	3.1e-06	14734	21.7493
rs114744647	16	24006879	T	C	0.2107	0.0451	0.9774	2.99e-06	14734	21.8231
rs8068185	17	12248581	T	C	0.0732	0.016	0.8434	4.76e-06	14734	20.9278
rs79722574	17	32619052	T	C	-0.1215	0.0156	0.167	6.78e-15	14734	60.6519
rs55843637	18	1508223	C	G	0.0555	0.0121	0.5296	4.5e-06	14734	21.0357
rs2112920	19	37955248	C	G	0.0817	0.016	0.8362	3.29e-07	14734	26.0702
rs139476527	20	49033630	T	G	0.2826	0.0606	0.0125	3.11e-06	14734	21.744
rs9976282	21	39593226	A	G	-0.1678	0.0345	0.0333	1.15e-06	14734	23.653
rs73171545	22	45003109	A	G	-0.0861	0.0187	0.1199	4.14e-06	14734	21.1965
C-C motif chemokine 19 levels
rs7595241	2	7425475	C	G	0.0615	0.013	0.6941	2.24e-06	14736	22.3771
rs113139367	2	66609925	A	C	-0.2101	0.043	0.021	1.03e-06	14736	23.8702
rs113539352	3	58516854	C	G	0.4485	0.0922	0.992	1.15e-06	14736	23.6594
rs62292952	3	132200719	T	G	0.2346	0.0185	0.8822	7.53e-37	14736	160.788
rs79086127	4	123839263	T	C	-0.2096	0.045	0.0195	3.2e-06	14736	21.6919
rs4554017	4	145124024	T	C	0.0596	0.0122	0.3904	1.03e-06	14736	23.8624
rs3792790	5	150442171	A	C	0.0551	0.012	0.4736	4.4e-06	14736	21.0805
rs6870560	5	174187919	T	C	0.0863	0.0169	0.8559	3.28e-07	14736	26.0729
rs9469127	6	32444093	C	G	-0.4884	0.0277	0.9365	1.41e-69	14736	310.837
rs28635588	6	32519041	A	G	-0.1775	0.0206	0.8408	6.9e-18	14736	74.2341
rs1415763	6	125027776	C	G	0.0757	0.0157	0.1687	1.42e-06	14736	23.2452
rs10242459	7	3911280	A	G	0.0729	0.0154	0.8219	2.2e-06	14736	22.4055
rs73257451	8	61418130	T	C	-0.3645	0.0756	0.989	1.43e-06	14736	23.243
rs11574915	9	34710084	A	C	-0.1464	0.017	0.8639	7.19e-18	14736	74.1524
rs34791102	9	35612978	A	G	0.1238	0.0265	0.0534	2.99e-06	14736	21.8218
rs6486995	12	19813981	A	T	-0.0697	0.0135	0.2452	2.43e-07	14736	26.6526
rs138108512	14	76855291	A	G	-0.2939	0.0616	0.0119	1.83e-06	14736	22.7603
rs74764632	16	57300587	A	T	0.1349	0.0294	0.9557	4.47e-06	14736	21.0509
rs147708384	17	14918425	T	C	-0.2707	0.0574	0.0151	2.4e-06	14736	22.2379
rs138440733	22	17731243	A	G	-0.1724	0.036	0.0585	1.68e-06	14736	22.9303
C-C motif chemokine 20 levels
rs11582772	1	32260562	T	C	0.2585	0.0548	0.9859	2.39e-06	14736	22.2485
rs111674022	1	238606022	T	C	-0.0953	0.0208	0.0967	4.61e-06	14736	20.9894
rs10207134	2	228661828	T	C	-0.0996	0.0128	0.326	7.18e-15	14736	60.5396
rs11242693	6	1448190	T	C	0.0637	0.0135	0.3674	2.38e-06	14736	22.2614
rs742493	6	40998167	T	C	0.1459	0.0185	0.883	3.11e-15	14736	62.1882
rs1129474	8	22584718	T	C	0.0573	0.012	0.5396	1.8e-06	14736	22.7975
rs2796032	9	115519904	T	C	0.0636	0.0127	0.3159	5.5e-07	14736	25.0754
rs10837780	11	42142787	T	C	0.1191	0.026	0.9413	4.63e-06	14736	20.9806
rs73072893	12	19657540	A	G	0.2057	0.0422	0.9739	1.09e-06	14736	23.7566
rs4981022	12	104149874	A	G	0.0635	0.0128	0.6933	7.02e-07	14736	24.6076
rs151092565	14	94625543	T	C	-0.1512	0.0328	0.0376	4.03e-06	14736	21.247
rs2003431	14	106782532	A	T	-0.1602	0.0344	0.0632	3.21e-06	14736	21.6845
rs117900576	17	72761195	C	G	-0.2256	0.0429	0.9694	1.45e-07	14736	27.6506
rs6420556	18	56487606	T	C	-0.0736	0.0158	0.1755	3.19e-06	14736	21.6961
rs35833676	21	32961256	T	C	0.0804	0.0166	0.1452	1.28e-06	14736	23.4551
rs13049624	21	44005002	A	G	-0.1315	0.0276	0.9476	1.89e-06	14736	22.6973
rs5769672	22	49877754	T	G	-0.1184	0.0257	0.9406	4.09e-06	14736	21.2216
C-C motif chemokine 23 levels
rs74127049	1	161582200	C	G	0.0603	0.0132	0.608	4.92e-06	14736	20.8655
rs146074782	1	203441260	A	G	-0.3061	0.0626	0.0116	1.01e-06	14736	23.9067
rs1001495	2	241647342	T	C	0.0983	0.0215	0.9113	4.83e-06	14736	20.9012
rs143910182	3	6127208	T	C	0.2157	0.0449	0.0255	1.56e-06	14736	23.0754
rs116683909	3	14445911	A	G	-0.21	0.0426	0.0278	8.24e-07	14736	24.2974
rs74491711	3	40054358	A	G	0.1273	0.0278	0.048	4.67e-06	14736	20.9656
rs4317138	3	46462144	T	C	0.0585	0.0127	0.6736	4.1e-06	14736	21.2151
rs2870238	4	77373079	T	C	0.0574	0.0114	0.4869	4.78e-07	14736	25.3487
rs12204524	6	86144743	C	G	0.1164	0.0237	0.9291	9.04e-07	14736	24.1185
rs4719850	7	3238978	T	C	-0.0548	0.0118	0.5907	3.42e-06	14736	21.5644
rs73071153	7	17545964	A	G	-0.1497	0.0319	0.0393	2.7e-06	14736	22.0193
rs1926742	10	18295482	A	G	0.0574	0.0125	0.3093	4.39e-06	14736	21.0836
rs77354000	10	34433796	A	G	-0.2064	0.0437	0.9788	2.32e-06	14736	22.3048
rs11017721	10	132905425	A	G	0.0971	0.0186	0.1154	1.79e-07	14736	27.2492
rs112492	11	1989274	A	G	-0.0692	0.014	0.7293	7.7e-07	14736	24.4285
rs17735284	11	84372512	A	T	0.0927	0.0202	0.0922	4.45e-06	14736	21.0571
rs77083410	11	115081786	C	G	0.224	0.0416	0.0223	7.26e-08	14736	28.9901
rs150663378	12	57461250	T	TAAG	-0.1074	0.0233	0.9136	4.04e-06	14736	21.2441
rs12949647	17	21386459	A	G	-0.0643	0.0137	0.7287	2.69e-06	14736	22.0253
rs72625914	17	33992028	T	C	-0.2589	0.0342	0.035	3.73e-14	14736	57.2998
rs117639761	17	34195180	A	C	-0.3246	0.0413	0.9561	3.85e-15	14736	61.7644
rs143566774	17	34276072	A	G	0.1738	0.0372	0.0369	2.98e-06	14736	21.825
rs712048	17	34326215	A	C	-0.5147	0.0158	0.1497	1e-200	14736	1061.05
rs113959305	22	51076281	T	C	-0.1397	0.0285	0.0559	9.5e-07	14736	24.0239
C-C motif chemokine 25 levels
rs11589432	1	23748852	C	G	0.0566	0.0119	0.4781	1.97e-06	14736	22.6193
rs143132666	1	160762078	A	C	-0.1934	0.0406	0.0225	1.9e-06	14736	22.6883
rs149395110	2	130959219	T	C	-0.2782	0.0609	0.0129	4.92e-06	14736	20.8651
rs7611785	3	144213414	A	G	0.0941	0.0198	0.103	2.01e-06	14736	22.5834
rs851850	6	67085077	A	G	-0.0777	0.0163	0.846	1.87e-06	14736	22.72
rs142613772	6	161449388	T	TG	0.102	0.0223	0.8997	4.79e-06	14736	20.9186
rs7806274	7	155146782	T	C	-0.0755	0.0161	0.1668	2.74e-06	14736	21.9879
rs111437511	8	10694001	T	C	0.1437	0.0297	0.0428	1.31e-06	14736	23.4068
rs1705699	8	23781453	T	C	-0.0546	0.0116	0.5447	2.52e-06	14736	22.1519
rs12114935	8	42100809	A	G	0.0769	0.0142	0.7856	6.11e-08	14736	29.3236
rs11140450	9	86838024	A	T	-0.2681	0.0579	0.9693	3.65e-06	14736	21.4377
rs116534774	9	125200862	T	C	0.3717	0.0777	0.9916	1.72e-06	14736	22.8815
rs79990760	10	29446793	A	G	0.2192	0.0478	0.9825	4.52e-06	14736	21.0265
rs11028036	11	24600146	A	G	0.0546	0.0117	0.5707	3.06e-06	14736	21.7748
rs200184122	11	50675038	T	C	-0.0822	0.018	0.6982	4.96e-06	14736	20.8516
rs10792444	11	64434151	T	C	-0.0865	0.0181	0.8838	1.76e-06	14736	22.8358
rs636479	11	75419643	A	G	0.0548	0.0119	0.3757	4.12e-06	14736	21.2035
rs7296588	12	578100	A	G	-0.1159	0.0116	0.4365	1.66e-23	14736	99.8141
rs7137942	12	81177765	A	G	-0.0637	0.0133	0.6502	1.67e-06	14736	22.9359
rs147851492	15	56638156	A	G	0.2127	0.0449	0.0215	2.17e-06	14736	22.438
rs12606983	18	2511738	T	C	-0.0673	0.0134	0.2475	5.1e-07	14736	25.221
rs7252764	19	7827137	T	C	0.2321	0.0295	0.0471	3.61e-15	14736	61.8938
rs759817	19	8037040	T	C	0.3919	0.0123	0.3275	1e-200	14736	1015.04
rs62123269	19	8199686	T	C	0.2138	0.0198	0.1129	3.52e-27	14736	116.581
rs7246201	19	8235311	T	C	0.0852	0.0118	0.4573	5.19e-13	14736	52.1262
C-C motif chemokine 28 levels
rs1514964	1	64836646	T	C	-0.1263	0.0264	0.9486	1.72e-06	14734	22.8844
rs6671688	1	154994265	T	C	0.0534	0.0116	0.5411	4.16e-06	14734	21.1889
rs291084	1	207095623	C	G	0.0638	0.0111	0.5279	9.04e-09	14734	33.0321
rs200181753	2	56625010	T	TG	-0.1842	0.039	0.9713	2.32e-06	14734	22.3044
rs76291845	2	111889358	A	G	0.2696	0.0542	0.9859	6.55e-07	14734	24.739
rs112641086	2	207076122	T	C	-0.1056	0.0198	0.0895	9.64e-08	14734	28.4406
rs2866626	4	102569209	C	G	-0.0597	0.0121	0.6079	8.06e-07	14734	24.3399
rs7661151	4	157065076	T	C	0.0531	0.0116	0.6323	4.7e-06	14734	20.9515
rs4866742	5	43405459	T	C	0.0702	0.0122	0.4126	8.71e-09	14734	33.1052
rs116782490	5	84924989	A	C	0.2298	0.0488	0.9815	2.49e-06	14734	22.1718
rs78843608	5	102824347	A	G	-0.1684	0.0323	0.0376	1.85e-07	14734	27.1782
rs143400203	7	115560778	T	C	0.1812	0.0392	0.0244	3.79e-06	14734	21.3641
rs76669782	9	90419900	A	C	-0.2853	0.0513	0.0176	2.68e-08	14734	30.925
rs2477954	10	90264140	T	C	-0.058	0.012	0.6211	1.34e-06	14734	23.3579
rs199965585	10	93493436	CT	C	0.188	0.0395	0.0278	1.94e-06	14734	22.6497
rs78552613	10	105492625	T	C	-0.1844	0.0395	0.0271	3.04e-06	14734	21.7906
rs371663005	11	25452442	A	G	-0.0959	0.0208	0.8571	4.02e-06	14734	21.2545
rs73000929	11	113953622	A	G	-0.1935	0.0355	0.0347	5.02e-08	14734	29.7061
rs6580980	12	54692061	A	G	-0.0688	0.0118	0.4015	5.53e-09	14734	33.9902
rs80328354	12	55670876	A	T	-0.2841	0.0599	0.9884	2.11e-06	14734	22.4921
rs77569365	13	106647340	T	G	0.129	0.0282	0.9561	4.77e-06	14734	20.9229
rs11078696	17	7459299	T	G	-0.0855	0.017	0.7824	4.92e-07	14734	25.2915
rs55843637	18	1508223	C	G	0.0549	0.0119	0.5287	3.96e-06	14734	21.281
rs71363004	18	74179338	C	G	0.2181	0.0466	0.9802	2.87e-06	14734	21.9018
rs113582651	19	55238516	T	G	0.242	0.0523	0.0489	3.71e-06	14734	21.4076
rs150258133	21	37813355	G	GCCCCCA	0.0683	0.0148	0.591	3.93e-06	14734	21.2941
rs139902	22	38406782	A	C	0.0684	0.0121	0.3659	1.58e-08	14734	31.9509
C-C motif chemokine 4 levels
rs116193969	2	236974412	A	T	0.2915	0.0617	0.0134	2.31e-06	14744	22.3176
rs116309267	3	756117	C	G	0.1956	0.0405	0.0299	1.37e-06	14744	23.3222
rs36100613	3	46167911	G	GA	-0.1164	0.016	0.2388	3.46e-13	14744	52.9184
rs113341849	3	46384204	A	G	0.5651	0.0184	0.1268	1e-200	14744	943.096
rs140505982	3	46459749	T	C	-0.2294	0.0415	0.0248	3.24e-08	14744	30.5514
rs142129369	3	50167084	G	GTT	-0.173	0.0307	0.9381	1.75e-08	14744	31.7509
rs5743614	4	38798935	T	C	0.0728	0.0143	0.2565	3.56e-07	14744	25.9138
rs111476793	4	53951496	A	G	0.0869	0.019	0.1344	4.79e-06	14744	20.9157
rs78044056	4	157055604	A	G	-0.2607	0.0552	0.0138	2.33e-06	14744	22.3021
rs42279	5	11317698	T	C	0.0743	0.0162	0.1598	4.51e-06	14744	21.0324
rs112315344	5	33775793	T	G	0.2123	0.0455	0.0284	3.07e-06	14744	21.768
rs10990301	9	105528047	A	T	0.085	0.0186	0.8839	4.88e-06	14744	20.8811
rs56131468	10	132716137	A	G	0.0833	0.0178	0.1323	2.87e-06	14744	21.8973
rs200664920	11	30476151	T	TA	0.1906	0.0364	0.965	1.64e-07	14744	27.4147
rs143960014	12	52285090	A	G	0.1953	0.0416	0.0228	2.67e-06	14744	22.0373
rs1161092	12	67722012	A	G	-0.0635	0.0125	0.6742	3.77e-07	14744	25.8029
rs72800563	16	79338459	T	G	-0.1765	0.0374	0.9693	2.37e-06	14744	22.2683
rs1634503	17	34421139	A	G	-0.0745	0.0138	0.2416	6.72e-08	14744	29.1404
rs8064426	17	34819750	A	G	-0.4104	0.0173	0.1459	2.11e-124	14744	562.683
rs137896358	19	18917908	T	C	0.2797	0.0551	0.0186	3.85e-07	14744	25.7646
rs4817032	21	26966560	A	T	-0.0899	0.0196	0.8283	4.5e-06	14744	21.0353
Natural killer cell receptor 2B4 levels
rs10903115	1	25261696	A	G	-0.0559	0.0122	0.4429	4.61e-06	14735	20.9916
rs3828139	1	44253015	T	C	0.0744	0.0119	0.4677	4.05e-10	14735	39.0835
rs147033439	1	88677329	A	G	0.2053	0.0411	0.0249	5.88e-07	14735	24.948
rs11265488	1	160773957	A	G	-0.0624	0.0118	0.4675	1.24e-07	14735	27.9606
rs11265493	1	160803802	A	G	0.2122	0.0119	0.4066	3.99e-71	14735	317.935
rs4672486	2	62495209	A	G	0.0661	0.0117	0.4329	1.61e-08	14735	31.9133
rs1434219	2	79554556	T	C	-0.0589	0.0123	0.4388	1.68e-06	14735	22.9277
rs56272634	2	111846068	T	C	0.0704	0.0126	0.6994	2.31e-08	14735	31.2137
rs1574847	4	27611759	C	G	-0.0637	0.0139	0.2366	4.59e-06	14735	20.9986
rs114758826	4	174530615	A	G	-0.1804	0.0337	0.0393	8.65e-08	14735	28.652
rs78142752	5	96078542	T	C	0.2288	0.0497	0.0184	4.15e-06	14735	21.1905
rs142158359	5	152231724	T	TTGTGTG	-0.116	0.0251	0.0976	3.81e-06	14735	21.3555
rs6928352	6	614064	A	G	-0.1074	0.0215	0.0794	5.87e-07	14735	24.9501
rs2554697	8	3921805	A	G	0.0627	0.0134	0.6347	2.88e-06	14735	21.891
rs34826779	8	106570964	T	G	0.063	0.0138	0.248	4.99e-06	14735	20.8384
rs10992054	9	92856642	T	C	-0.3705	0.0763	0.9873	1.2e-06	14735	23.5759
rs11020961	11	94575608	A	G	0.0768	0.0161	0.8167	1.84e-06	14735	22.7516
rs11220506	11	126335329	A	G	-0.0702	0.0147	0.1876	1.79e-06	14735	22.8024
rs149458216	16	48902293	A	C	-0.2146	0.047	0.0182	4.97e-06	14735	20.8451
rs72837690	17	7088423	T	C	-0.0776	0.0125	0.6405	5.37e-10	14735	38.534
rs139924614	22	17214005	A	G	0.1618	0.0348	0.9666	3.33e-06	14735	21.6142
CD40L receptor levels
rs4278412	1	211450157	C	G	0.1978	0.0413	0.0203	1.67e-06	14736	22.9347
rs138897138	2	122731427	A	G	0.109	0.0216	0.914	4.5e-07	14736	25.4617
rs4664334	2	161368905	T	C	0.0541	0.0118	0.5003	4.55e-06	14736	21.017
rs3967170	3	3773438	A	G	0.0789	0.017	0.1353	3.46e-06	14736	21.5376
rs12500563	4	7304426	T	G	0.3143	0.0687	0.9875	4.76e-06	14736	20.9275
rs9993874	4	55046724	A	G	-0.0582	0.0125	0.4883	3.22e-06	14736	21.6754
rs74794857	5	22143588	T	C	0.0707	0.0138	0.4128	3e-07	14736	26.2435
rs200824954	7	29807677	T	G	0.1568	0.0335	0.0642	2.86e-06	14736	21.905
rs75626299	9	29426599	C	G	0.1458	0.0316	0.9638	3.95e-06	14736	21.2854
rs9526031	13	45595067	A	C	0.064	0.012	0.4882	9.64e-08	14736	28.4406
rs8024256	15	26829521	A	G	-0.0562	0.0121	0.3092	3.41e-06	14736	21.5696
rs404842	16	84304113	A	G	-0.0599	0.0123	0.6433	1.12e-06	14736	23.7129
rs7250371	19	57861085	T	C	0.0686	0.0116	0.3648	3.34e-09	14736	34.9682
rs117191103	20	44464356	T	C	0.3553	0.0437	0.0208	4.28e-16	14736	66.095
rs12624433	20	44680853	A	G	-0.4185	0.0133	0.2558	1e-200	14736	989.985
rs45456397	20	44981692	A	C	-0.1157	0.023	0.0763	4.89e-07	14736	25.3018
rs138739860	21	18103398	T	G	0.1632	0.0351	0.9648	3.33e-06	14736	21.6156
rs12152184	22	45002809	A	G	0.1085	0.0205	0.8849	1.21e-07	14736	28.0087
T-cell surface glycoprotein CD5 levels
rs61768480	1	1103150	A	G	0.0695	0.0147	0.2776	2.27e-06	14735	22.3499
rs61747728	1	179526214	T	C	0.1841	0.0313	0.0399	4.06e-09	14735	34.5907
rs138861398	4	77211819	A	C	-0.0803	0.0151	0.2321	1.05e-07	14735	28.276
rs74874989	4	164762615	A	G	0.141	0.0292	0.1033	1.37e-06	14735	23.3138
rs4073745	5	176733341	A	G	-0.0683	0.0131	0.7003	1.85e-07	14735	27.1794
rs200888937	6	4789310	T	TTTTG	0.2937	0.0615	0.9787	1.79e-06	14735	22.8034
rs2237450	7	50716017	T	C	0.0623	0.0124	0.6389	5.06e-07	14735	25.2391
rs17345759	7	97499410	A	C	-0.1134	0.0245	0.9301	3.68e-06	14735	21.4208
rs17769062	9	27496604	T	C	0.1638	0.0334	0.9589	9.38e-07	14735	24.0478
rs192582121	9	105614669	A	T	-0.4169	0.0806	0.9916	2.31e-07	14735	26.7507
rs117276991	10	6251691	A	G	-0.1261	0.0256	0.0751	8.4e-07	14735	24.26
rs12416520	10	71211945	A	G	-0.0629	0.0132	0.7492	1.89e-06	14735	22.7036
rs60562286	10	114454187	A	T	-0.1681	0.0352	0.0327	1.79e-06	14735	22.803
rs4910962	11	4281522	A	C	0.1465	0.0312	0.9341	2.66e-06	14735	22.0448
rs4939490	11	60793651	C	G	0.1083	0.012	0.6328	1.8e-19	14735	81.4396
rs674379	11	60922561	C	G	0.1193	0.0126	0.6395	2.85e-21	14735	89.6357
rs1259355	12	31688535	A	G	0.0569	0.0119	0.4361	1.74e-06	14735	22.8598
rs117516652	13	39003323	A	G	0.2374	0.0476	0.9826	6.12e-07	14735	24.8707
rs11622090	14	93329692	T	C	-0.0588	0.0128	0.3206	4.35e-06	14735	21.0997
rs7242462	18	45545720	A	G	-0.1199	0.0187	0.8853	1.44e-10	14735	41.1051
rs4893	19	48833608	A	G	0.1471	0.0313	0.9627	2.61e-06	14735	22.084
T-cell surface glycoprotein CD6 isoform levels
rs143374617	1	4327524	T	C	0.1766	0.0329	0.0397	7.97e-08	14735	28.8092
rs841332	1	95171460	A	G	-0.0721	0.0154	0.8286	2.84e-06	14735	21.9164
rs12074680	1	194299592	A	G	-0.1855	0.0392	0.0301	2.22e-06	14735	22.3901
rs200729584	2	112870516	A	AT	0.3331	0.0646	0.9834	2.52e-07	14735	26.5843
rs35086654	2	173467755	T	C	-0.2416	0.0517	0.017	2.97e-06	14735	21.835
rs72969761	2	227938476	A	T	-0.1796	0.0376	0.97	1.78e-06	14735	22.8128
rs74886615	4	83099601	A	T	0.0688	0.0129	0.6149	9.64e-08	14735	28.4406
rs9691968	7	153635380	A	C	0.0646	0.0134	0.2505	1.43e-06	14735	23.2379
rs1483572	8	79635243	A	C	0.0602	0.0124	0.3374	1.2e-06	14735	23.5663
rs60988380	9	33117954	T	C	0.0955	0.0193	0.1058	7.49e-07	14735	24.4812
rs4939458	11	60564804	A	G	-0.0647	0.0128	0.6131	4.31e-07	14735	25.5464
rs12288280	11	60756356	T	G	-0.3548	0.0213	0.0794	2.68e-62	14735	277.427
rs11230553	11	60760530	T	C	-0.5066	0.0132	0.2477	1e-200	14735	1472.73
rs11230854	11	61755658	A	G	-0.0686	0.0136	0.2685	4.56e-07	14735	25.4397
rs8051133	16	86486037	A	G	-0.1079	0.0236	0.0691	4.83e-06	14735	20.9007
rs35634144	22	37638221	C	G	0.1752	0.0376	0.9711	3.17e-06	14735	21.7087
CUB domain-containing protein 1 levels
rs61782461	1	101804329	T	C	-0.2176	0.0471	0.9829	3.84e-06	14734	21.3411
rs2990246	1	155197602	C	G	-0.0566	0.012	0.4028	2.4e-06	14734	22.2439
rs59872649	2	148430383	A	G	-0.1093	0.0232	0.0652	2.46e-06	14734	22.1925
rs34027772	3	43423959	T	C	0.0757	0.0143	0.2607	1.2e-07	14734	28.0195
rs7618923	3	45130725	T	C	-0.1738	0.0151	0.1811	1.18e-30	14734	132.461
rs2276862	3	45187785	C	G	0.303	0.0146	0.8212	1.14e-95	14734	430.646
rs35478654	3	58453757	T	C	-0.148	0.0312	0.0367	2.1e-06	14734	22.4986
rs111476793	4	53951496	A	G	0.0895	0.0182	0.1339	8.76e-07	14734	24.1793
rs10044847	5	2103391	C	G	-0.0781	0.0156	0.8283	5.55e-07	14734	25.0607
rs6452820	5	72411335	A	G	-0.0738	0.0159	0.8367	3.46e-06	14734	21.5407
rs9272226	6	32602396	T	C	-0.0933	0.0118	0.6505	2.64e-15	14734	62.5087
rs118116993	6	162326838	A	T	0.0957	0.0197	0.0969	1.19e-06	14734	23.5957
rs6991332	8	61937553	T	C	-0.0579	0.0119	0.6455	1.14e-06	14734	23.6703
rs10964983	9	21413803	C	G	-0.0616	0.0114	0.5862	6.53e-08	14734	29.1939
rs672806	11	126188405	A	G	0.0816	0.0116	0.4097	2e-12	14734	49.4772
rs17078000	13	84915900	A	G	0.0609	0.0128	0.7179	1.96e-06	14734	22.6337
rs28535751	14	59010649	T	C	-0.0541	0.0118	0.6294	4.55e-06	14734	21.017
rs12928188	16	79183747	A	T	-0.0658	0.0134	0.2312	9.09e-07	14734	24.1092
rs74811341	17	38720826	T	C	-0.1323	0.0277	0.0513	1.79e-06	14734	22.8087
rs7506429	18	19991319	A	C	0.0737	0.0144	0.7965	3.09e-07	14734	26.1909
rs4804148	19	11270867	T	C	-0.0619	0.0125	0.7187	7.35e-07	14734	24.519
rs146583535	20	18761853	A	G	0.4557	0.0968	0.0265	2.51e-06	14734	22.1589
rs191929998	22	31852311	A	G	-0.1938	0.0409	0.9581	2.15e-06	14734	22.4493
Macrophage colony-stimulating factor 1 levels
rs7538029	1	110474695	A	C	0.0775	0.0165	0.2211	2.64e-06	14734	22.0585
rs17610659	1	110503296	T	C	0.1684	0.0118	0.4821	3.31e-46	14734	203.639
rs142421172	1	179682087	A	G	0.1439	0.031	0.044	3.45e-06	14734	21.5446
rs11685487	2	8775320	T	C	0.0944	0.0196	0.1197	1.46e-06	14734	23.1939
rs116443177	2	27764122	T	C	0.0827	0.0173	0.1595	1.75e-06	14734	22.8486
rs115370595	2	140484970	A	G	-0.2277	0.0496	0.9815	4.42e-06	14734	21.0719
rs72997796	3	1456080	C	G	0.0888	0.0192	0.1075	3.75e-06	14734	21.3877
rs76421506	3	115295680	A	G	0.0778	0.0168	0.853	3.64e-06	14734	21.4428
rs74849049	3	171430935	T	G	-0.0914	0.02	0.8992	4.88e-06	14734	20.8821
rs78652121	4	13713646	C	G	-0.1189	0.026	0.0697	4.81e-06	14734	20.9102
rs145227560	4	48122174	A	ATATGTATG	0.0701	0.015	0.3712	2.96e-06	14734	21.8371
rs10042665	5	78775099	C	G	0.0583	0.0122	0.3043	1.76e-06	14734	22.8328
rs11390042	6	90870805	CA	C	-0.0673	0.0147	0.464	4.69e-06	14734	20.9574
rs1605333	12	58388232	C	G	-0.0601	0.0124	0.6484	1.25e-06	14734	23.488
rs17734417	14	58461604	T	C	-0.1225	0.0265	0.9466	3.79e-06	14734	21.3659
rs75869070	14	78693608	A	G	0.1151	0.0239	0.936	1.47e-06	14734	23.1897
rs72783071	16	60437963	T	C	-0.199	0.0414	0.0231	1.53e-06	14734	23.1018
rs117591817	19	58875573	C	G	-0.1989	0.0435	0.0348	4.82e-06	14734	20.9041
Cystatin D levels
rs1536565	1	102420542	A	G	-0.1244	0.0264	0.9481	2.45e-06	14736	22.2011
rs930735	1	202185979	A	G	0.0579	0.0114	0.547	3.8e-07	14736	25.7922
rs13397003	2	62640887	T	G	0.0701	0.0141	0.7748	6.64e-07	14736	24.7138
rs72980022	2	233853187	A	G	0.0607	0.0126	0.2813	1.45e-06	14736	23.2048
rs13127297	4	23899510	A	G	0.0545	0.0117	0.4095	3.19e-06	14736	21.6951
rs150547	5	59193431	A	C	0.0548	0.0119	0.4071	4.12e-06	14736	21.2035
rs139918398	5	96079646	T	C	0.3373	0.0676	0.0111	6.05e-07	14736	24.8932
rs79359257	5	109366574	T	C	0.073	0.0156	0.8152	2.88e-06	14736	21.8946
rs9327707	5	134512655	T	C	0.059	0.0118	0.3955	5.73e-07	14736	24.9966
rs3889401	6	7051402	A	G	0.0885	0.0191	0.8624	3.6e-06	14736	21.4665
rs62436191	6	146809314	A	G	0.1194	0.0234	0.0762	3.35e-07	14736	26.0326
rs9455923	6	168345756	A	G	0.0537	0.0115	0.4261	3.02e-06	14736	21.8019
rs17154027	8	11713852	A	G	-0.0558	0.0121	0.6302	4e-06	14736	21.2637
rs4507745	8	56143053	T	C	0.057	0.0122	0.6482	2.98e-06	14736	21.8258
rs142441613	9	80647335	G	GGCCCCGCGGA	-0.0938	0.0202	0.8748	3.42e-06	14736	21.5598
rs962720	9	109490400	T	C	0.0558	0.0119	0.5837	2.74e-06	14736	21.9844
rs140505821	11	21963583	A	G	0.3276	0.0691	0.0089	2.13e-06	14736	22.4736
rs4756151	11	34495358	A	C	-0.094	0.0172	0.1273	4.63e-08	14736	29.8634
rs12294339	11	34860199	T	C	0.0702	0.0118	0.3671	2.7e-09	14736	35.3876
rs11054069	12	11058117	T	C	0.1674	0.013	0.7421	6.07e-38	14736	165.793
rs141192864	12	31381343	T	C	0.1016	0.0213	0.0812	1.84e-06	14736	22.7494
rs4766797	12	117050587	A	G	-0.0574	0.0117	0.4935	9.3e-07	14736	24.0654
rs67020211	15	63639644	T	G	0.079	0.0115	0.4609	6.44e-12	14736	47.1845
rs60586299	18	3479423	T	C	-0.0654	0.0134	0.3077	1.06e-06	14736	23.817
rs470841	18	24286681	T	C	0.0568	0.0119	0.6369	1.81e-06	14736	22.7795
rs188169560	20	23541754	T	C	-0.3099	0.0383	0.968	5.9e-16	14736	65.4616
rs4640452	20	23756613	A	G	0.3549	0.0117	0.3939	1e-200	14736	919.986
rs1797042	20	23900945	T	C	-0.2278	0.018	0.8749	1.04e-36	14736	160.141
rs112961631	20	23929099	T	C	0.5656	0.0476	0.0233	1.46e-32	14736	141.171
rs141179525	20	24071731	T	C	-0.2583	0.0447	0.9784	7.54e-09	14736	33.3868
rs6083489	20	24298968	A	G	0.2365	0.0474	0.9818	6.06e-07	14736	24.8912
rs697699	20	51363052	A	C	0.1098	0.0237	0.0675	3.61e-06	14736	21.461
rs7275493	21	18049996	T	C	-0.0572	0.0119	0.6243	1.53e-06	14736	23.1014
rs77121303	22	37630079	A	G	-0.2516	0.0532	0.983	2.25e-06	14736	22.3635
Fractalkine levels
rs114359340	1	6532317	A	G	-0.1881	0.0405	0.9747	3.41e-06	14743	21.5679
rs77915710	1	172099857	A	G	-0.1436	0.0304	0.0402	2.32e-06	14743	22.3102
rs111472651	2	44117788	C	G	-0.1191	0.0248	0.9355	1.57e-06	14743	23.0601
rs11682107	2	113835522	A	G	-0.0675	0.0126	0.5568	8.45e-08	14743	28.6951
rs72985859	2	232254374	T	C	0.1351	0.0292	0.0806	3.72e-06	14743	21.4036
rs1976172	3	1260482	C	G	-0.0569	0.012	0.3525	2.12e-06	14743	22.4804
rs3732378	3	39307162	A	G	0.0941	0.0154	0.1671	9.94e-10	14743	37.3318
rs35026817	3	70136592	T	G	0.0633	0.0122	0.3327	2.12e-07	14743	26.9171
rs980364	4	179539497	A	G	0.1479	0.0301	0.9343	8.94e-07	14743	24.1404
rs13167439	5	120396066	T	C	-0.0903	0.0193	0.89	2.89e-06	14743	21.8878
rs2731674	5	176839890	T	G	-0.0681	0.0128	0.274	1.04e-07	14743	28.3019
rs2736723	7	30524015	A	T	0.0597	0.012	0.4243	6.52e-07	14743	24.7473
rs146481940	8	11391108	G	GAGGAGA	-0.0865	0.0189	0.1395	4.72e-06	14743	20.9435
rs56397903	8	26741279	A	G	0.1968	0.0424	0.9744	3.46e-06	14743	21.5407
rs712137	12	41381284	A	C	0.0563	0.012	0.6601	2.71e-06	14743	22.0088
rs10778675	12	79905558	A	C	0.0792	0.0158	0.1687	5.37e-07	14743	25.1233
rs117698194	15	85657494	A	G	-0.1996	0.0432	0.0224	3.83e-06	14743	21.3449
rs8052631	16	57167230	A	G	-0.1511	0.027	0.9463	2.19e-08	14743	31.3143
rs671623	16	57412802	C	G	0.2041	0.0118	0.424	4.99e-67	14743	299.132
rs55896747	16	57508595	T	C	0.1129	0.0244	0.9372	3.71e-06	14743	21.4067
rs73137770	20	52569781	C	G	0.2442	0.0529	0.9812	3.91e-06	14743	21.3069
C-X-C motif chemokine 1 levels
rs863004	1	159176831	T	C	0.0661	0.0119	0.3809	2.78e-08	14736	30.8496
rs11428073	2	167396150	CT	C	-0.2254	0.0453	0.9548	6.5e-07	14736	24.7544
rs2122155	4	59689961	A	G	-0.0538	0.0117	0.5637	4.26e-06	14736	21.1414
rs74377501	4	74527375	G	GATCAGAAA	0.1456	0.0265	0.9231	3.92e-08	14736	30.1837
rs1366946	4	74738469	T	C	-0.3134	0.0134	0.7638	5.65e-121	14736	546.927
rs77914035	6	54641812	A	G	-0.1047	0.0206	0.8675	3.72e-07	14736	25.8285
rs67797811	9	4396102	C	G	0.0822	0.0179	0.1691	4.39e-06	14736	21.0852
rs10734292	11	20486401	A	G	0.123	0.0267	0.067	4.09e-06	14736	21.2192
rs4474574	13	37854253	T	C	-0.365	0.0779	0.0146	2.79e-06	14736	21.9509
rs2280441	15	81240669	A	G	-0.1443	0.0312	0.0405	3.75e-06	14736	21.3877
rs34658406	16	4070065	CA	C	0.1132	0.0244	0.9167	3.5e-06	14736	21.5206
rs11880837	19	14808453	A	G	0.0583	0.0127	0.3161	4.42e-06	14736	21.0703
rs2835916	21	39102421	C	G	-0.0564	0.012	0.3876	2.6e-06	14736	22.087
rs188111670	22	16564036	A	G	0.0976	0.0208	0.3429	2.7e-06	14736	22.0148
C-X-C motif chemokine 10 levels
rs112202639	1	44566391	A	G	-0.1609	0.0336	0.9671	1.68e-06	14744	22.9284
rs1563171	2	3891773	A	G	0.0592	0.0127	0.7042	3.14e-06	14744	21.7259
rs12476448	2	14400474	T	C	0.0536	0.0115	0.4864	3.15e-06	14744	21.7208
rs12629593	3	54104178	T	G	-0.0879	0.0182	0.1209	1.37e-06	14744	23.3226
rs72651343	4	76808216	T	C	-0.6096	0.0619	0.9892	6.98e-23	14744	96.9727
rs115140093	4	76910673	T	C	-0.5186	0.042	0.9732	5.02e-35	14744	152.443
rs12646113	4	77175245	T	C	0.0977	0.0136	0.246	6.78e-13	14744	51.6003
rs72682331	4	112904535	A	G	0.1089	0.0209	0.0979	1.88e-07	14744	27.1459
rs71534595	6	32516855	T	C	-0.2991	0.0606	0.9813	7.99e-07	14744	24.3573
rs12174864	6	88557407	A	G	-0.0582	0.0121	0.6254	1.51e-06	14744	23.1322
rs12155428	7	3425301	T	C	-0.1765	0.0375	0.0284	2.52e-06	14744	22.1497
rs2349689	8	62003730	A	G	-0.0789	0.0164	0.2555	1.5e-06	14744	23.1423
rs143796249	9	4150061	C	G	-0.2858	0.062	0.012	4.03e-06	14744	21.2462
rs10481754	9	84196490	T	C	-0.0548	0.0119	0.4567	4.12e-06	14744	21.2035
rs4367871	10	1845059	T	C	-0.0567	0.0119	0.5587	1.89e-06	14744	22.6993
rs55732300	11	73731422	A	G	0.1175	0.025	0.929	2.6e-06	14744	22.087
rs741344	12	68597086	A	G	-0.06	0.013	0.7036	3.92e-06	14744	21.2989
rs1077965	15	80065337	A	G	-0.0546	0.0118	0.5648	3.71e-06	14744	21.4073
rs74956615	19	10427721	A	T	-0.1358	0.0294	0.0495	3.86e-06	14744	21.3327
rs4804148	19	11270867	T	C	-0.0629	0.013	0.7227	1.31e-06	14744	23.4075
rs150519056	22	50774821	T	C	-0.1841	0.0376	0.9688	9.77e-07	14744	23.9703
C-X-C motif chemokine 11 levels
rs60141220	1	26395741	A	G	-0.0777	0.0165	0.1703	2.49e-06	14736	22.1725
rs62291421	3	188015332	C	G	0.2674	0.0518	0.9763	2.44e-07	14736	26.6443
rs6827617	4	76916146	A	G	-0.1724	0.0118	0.6041	2.42e-48	14736	213.428
rs59148364	4	77130802	A	G	0.1821	0.0378	0.0278	1.45e-06	14736	23.2048
rs116470923	4	77374393	T	C	-0.1975	0.0427	0.0216	3.74e-06	14736	21.3904
rs112884138	4	134362360	T	C	-0.0976	0.0209	0.0892	3.01e-06	14736	21.8046
rs72747175	5	18009856	A	G	0.1535	0.0326	0.9608	2.49e-06	14736	22.1678
rs2894233	6	32011678	A	G	-0.2236	0.047	0.9724	1.96e-06	14736	22.6302
rs72925566	6	89498971	A	G	-0.0973	0.0185	0.1651	1.44e-07	14736	27.6582
rs7750544	6	154177484	T	C	-0.0773	0.0164	0.165	2.44e-06	14736	22.2133
rs75612655	7	101594247	T	C	0.5352	0.0705	0.0084	3.16e-14	14736	57.6229
rs111787182	7	157911633	A	C	-0.1445	0.0314	0.951	4.19e-06	14736	21.1747
rs78632565	8	70982905	T	C	0.1082	0.0214	0.9152	4.28e-07	14736	25.5604
rs7009937	8	96176796	T	C	0.1175	0.025	0.9321	2.6e-06	14736	22.087
rs4748380	10	17590681	T	C	0.0901	0.019	0.1188	2.12e-06	14736	22.4845
rs111848253	11	22351553	A	G	-0.1162	0.025	0.9044	3.35e-06	14736	21.601
rs10898158	11	83554112	A	G	0.0609	0.0121	0.6028	4.83e-07	14736	25.3282
rs12433317	14	50775476	A	G	0.0571	0.012	0.4282	1.95e-06	14736	22.6387
rs7222922	17	34335694	T	C	-0.0882	0.0182	0.1205	1.26e-06	14736	23.482
rs2245786	20	4795382	A	G	-0.0599	0.0131	0.6525	4.82e-06	14736	20.9051
rs191536201	20	17839484	A	G	-0.3323	0.0684	0.0117	1.18e-06	14736	23.5988
C-X-C motif chemokine 5 levels
rs4279906	1	211477063	T	C	0.2082	0.042	0.0209	7.15e-07	14736	24.5699
rs7636889	3	56874033	A	G	-0.0768	0.0137	0.7593	2.07e-08	14736	31.4212
rs141437550	3	124310529	T	TA	-0.107	0.0229	0.9061	2.98e-06	14736	21.8292
rs146553494	3	183850210	A	G	0.1844	0.0377	0.0265	1e-06	14736	23.921
rs11734099	4	6891435	A	G	0.0769	0.0153	0.1845	5e-07	14736	25.2587
rs425535	4	74863997	T	C	0.5063	0.0181	0.1127	3.52e-172	14736	782.348
rs79649467	4	74880852	T	G	-0.1721	0.0276	0.0605	4.5e-10	14736	38.8763
rs77914035	6	54641812	A	G	-0.1174	0.0206	0.8675	1.2e-08	14736	32.4745
rs2647400	6	76351999	C	G	0.0631	0.013	0.2784	1.21e-06	14736	23.5566
rs2004100	8	144554731	T	C	0.0675	0.0147	0.2492	4.39e-06	14736	21.0821
rs3183927	9	100684757	A	G	-0.0619	0.0121	0.6436	3.13e-07	14736	26.1669
rs10821552	9	136939992	A	C	-0.1132	0.0156	0.3353	3.97e-13	14736	52.6483
rs140828666	13	53109423	A	G	-0.1474	0.0322	0.9544	4.7e-06	14736	20.9519
rs34658406	16	4070065	CA	C	0.1141	0.0246	0.9167	3.51e-06	14736	21.5101
rs59312158	16	88582345	A	G	-0.19	0.0385	0.0309	8.01e-07	14736	24.3516
rs10403201	19	14764810	A	G	-0.0601	0.0127	0.2925	2.22e-06	14736	22.3915
C-X-C motif chemokine 6 levels
rs184103539	1	222149663	T	C	-0.1603	0.0351	0.039	4.95e-06	14744	20.8542
rs11428073	2	167396150	CT	C	-0.2774	0.0457	0.955	1.28e-09	14744	36.8402
rs10031141	4	74594043	A	G	-0.392	0.0119	0.594	1e-200	14744	1084.97
rs10021230	4	74745550	A	T	0.1179	0.0138	0.2293	1.3e-17	14744	72.9811
rs140636555	6	154116420	T	TA	0.0884	0.018	0.839	9.06e-07	14744	24.1157
rs182381042	8	93838957	A	G	-0.3831	0.0799	0.0074	1.63e-06	14744	22.9864
rs4877818	9	86683575	T	G	0.0625	0.0134	0.5188	3.1e-06	14744	21.7516
rs71203034	13	77616524	CTCCA	C	0.0758	0.0162	0.2555	2.88e-06	14744	21.8902
rs34080302	14	89402542	T	G	0.0605	0.0131	0.715	3.87e-06	14744	21.326
rs11547311	16	2222286	T	C	0.1285	0.0272	0.0649	2.31e-06	14744	22.3156
rs117109857	21	39099887	C	G	0.1897	0.0415	0.0242	4.85e-06	14744	20.892
rs377588320	22	35739167	A	C	-0.3485	0.0719	0.9837	1.25e-06	14744	23.4903
C-X-C motif chemokine 9 levels
rs192119373	1	3823464	T	G	0.6177	0.1287	0.0057	1.59e-06	14735	23.0324
rs4047522	1	161608256	T	C	-0.0645	0.0137	0.4962	2.5e-06	14735	22.1625
rs114033894	2	86977227	T	G	-0.2245	0.0488	0.981	4.22e-06	14735	21.1609
rs35435997	2	242665455	A	G	0.0915	0.02	0.1125	4.76e-06	14735	20.9278
rs62272916	3	151541803	A	G	-0.0834	0.0176	0.1182	2.15e-06	14735	22.4516
rs4241577	4	76930776	A	C	-0.1419	0.0128	0.2629	1.47e-28	14735	122.881
rs80348644	4	160574480	T	C	0.1546	0.0332	0.0336	3.21e-06	14735	21.6812
rs145607633	5	19287867	T	C	0.0728	0.0154	0.1625	2.28e-06	14735	22.3441
rs181816009	6	31423412	A	G	-0.1603	0.0342	0.0378	2.77e-06	14735	21.9662
rs656739	7	29049949	A	G	0.0562	0.0119	0.6566	2.33e-06	14735	22.3008
rs142119726	7	48859798	T	C	0.2705	0.0551	0.9851	9.14e-07	14735	24.0975
rs61875680	10	107966626	A	G	-0.0758	0.0158	0.1611	1.61e-06	14735	23.0126
rs7149776	14	74739091	A	T	-0.0574	0.0115	0.5236	6e-07	14735	24.9097
rs4888966	16	79431853	C	G	-0.157	0.0343	0.9683	4.71e-06	14735	20.9485
rs74956615	19	10427721	A	T	-0.1309	0.0286	0.049	4.72e-06	14735	20.9454
rs73606147	20	2538467	A	C	0.2792	0.059	0.0133	2.22e-06	14735	22.3907
rs62200304	20	20119931	A	C	-0.115	0.0244	0.9336	2.44e-06	14735	22.2104
rs73194812	21	18734554	A	G	0.1821	0.0391	0.9758	3.2e-06	14735	21.6874
rs73367822	21	45024252	T	C	-0.0588	0.0126	0.5804	3.06e-06	14735	21.7748
Delta and Notch-like epidermal growth factor-related receptor levels
rs10191831	2	41864408	T	C	-0.0591	0.0125	0.4361	2.27e-06	14735	22.3509
rs207671	2	230256586	A	G	0.1016	0.0117	0.5359	3.83e-18	14735	75.3975
rs35032874	2	230309360	T	G	0.132	0.0132	0.7027	1.52e-23	14735	99.9864
rs9289590	3	139639117	T	C	-0.0652	0.0142	0.7033	4.4e-06	14735	21.0795
rs117343254	7	152385669	C	G	-0.1281	0.0274	0.942	2.94e-06	14735	21.8544
rs10892466	11	119661317	C	G	0.0808	0.0175	0.1236	3.89e-06	14735	21.3151
rs116179073	12	31458615	T	C	-0.2481	0.0537	0.0138	3.84e-06	14735	21.3425
rs194746	14	69282887	T	C	0.0528	0.0112	0.4849	2.43e-06	14735	22.2215
rs75685422	14	95752666	T	C	0.0879	0.0186	0.1139	2.29e-06	14735	22.3302
rs28689968	17	47247257	T	C	0.0918	0.0184	0.1074	6.07e-07	14735	24.888
rs1133851	18	3722038	A	G	-0.0664	0.0142	0.2533	2.92e-06	14735	21.8625
rs9967959	21	28101979	T	G	0.0718	0.0152	0.1718	2.32e-06	14735	22.3102
rs6517655	21	42536246	C	G	0.0757	0.0129	0.289	4.41e-09	14735	34.4313
rs2837988	21	42619544	A	C	0.0576	0.0118	0.3578	1.05e-06	14735	23.8244
Protein S100-A12 levels
rs3014874	1	153337943	A	G	-0.1726	0.0137	0.2623	2.15e-36	14743	158.702
rs61803119	1	153390202	T	G	0.1501	0.0194	0.1069	1.02e-14	14743	59.8548
rs59538998	1	245480237	C	G	-0.1188	0.0258	0.0622	4.13e-06	14743	21.1999
rs13384799	2	125135589	T	C	-0.0622	0.0133	0.7266	2.92e-06	14743	21.8685
rs71301751	2	142499805	G	GT	0.0667	0.0138	0.5473	1.34e-06	14743	23.3579
rs56268787	3	152573197	T	C	-0.0936	0.0203	0.0955	4.01e-06	14743	21.2569
rs150015576	3	174824333	A	C	0.194	0.0423	0.0217	4.51e-06	14743	21.0312
rs2056031	4	12920594	T	C	-0.0604	0.0119	0.613	3.86e-07	14743	25.7585
rs191808657	7	75133433	A	C	0.3059	0.0665	0.983	4.22e-06	14743	21.1571
rs3802266	8	123985708	A	G	0.0555	0.0118	0.5633	2.56e-06	14743	22.1189
rs78800546	11	31879143	A	G	-0.2529	0.0534	0.0156	2.18e-06	14743	22.4262
rs112956934	12	96571503	T	C	0.1884	0.0407	0.0246	3.67e-06	14743	21.4247
rs112988802	14	59990514	T	C	-0.1396	0.0293	0.9492	1.89e-06	14743	22.6974
rs147302029	16	4602209	A	G	0.1806	0.0345	0.0379	1.65e-07	14743	27.3992
rs138439507	19	4247567	C	G	0.0865	0.0183	0.191	2.28e-06	14743	22.3394
rs2425640	20	43028037	A	G	-0.0583	0.0123	0.3511	2.14e-06	14743	22.463
rs55783131	22	17406250	T	C	0.2064	0.0425	0.0239	1.19e-06	14743	23.5821
rs174344	22	18032226	A	G	0.0617	0.0125	0.6296	7.97e-07	14743	24.3608
Fibroblast growth factor 19 levels
rs12407505	1	85295202	A	G	-0.1614	0.0352	0.9664	4.53e-06	14744	21.0215
rs834971	1	100098055	A	G	-0.0614	0.0128	0.3002	1.61e-06	14744	23.0069
rs12520287	5	54847098	T	C	-0.1014	0.0221	0.9175	4.47e-06	14744	21.049
rs12110436	6	168606201	T	C	-0.136	0.0297	0.0418	4.67e-06	14744	20.9655
rs145274424	7	17445553	T	C	0.1992	0.0421	0.9777	2.23e-06	14744	22.3849
rs2906655	7	101569302	T	C	-0.0623	0.0135	0.2503	3.93e-06	14744	21.2936
rs79110990	9	18148302	A	G	0.073	0.0156	0.1762	2.88e-06	14744	21.8946
rs35836706	9	84435749	A	G	0.2151	0.0456	0.0203	2.39e-06	14744	22.2481
rs191522330	11	5610048	T	C	0.2325	0.0488	0.9812	1.89e-06	14744	22.6959
rs1671812	11	114495920	T	C	0.0621	0.0132	0.6316	2.54e-06	14744	22.1297
rs142067135	12	76644195	A	G	-0.2295	0.0492	0.0198	3.09e-06	14744	21.7559
rs10777251	12	91080475	A	G	-0.0767	0.0166	0.1923	3.83e-06	14744	21.346
rs76708593	12	108147245	T	C	0.1024	0.0222	0.9158	3.98e-06	14744	21.2733
rs117398067	15	59188192	T	C	0.2583	0.0564	0.0178	4.65e-06	14744	20.9716
rs2306969	19	5851801	A	G	0.0674	0.0141	0.2338	1.75e-06	14744	22.8467
Fibroblast growth factor 21 levels
rs145319387	1	188302601	G	GT	-0.0756	0.0162	0.769	3.06e-06	14743	21.7748
rs145127946	1	203746507	A	G	-0.1747	0.036	0.037	1.22e-06	14743	23.5463
rs10495032	1	216837226	T	G	-0.1557	0.0318	0.0383	9.77e-07	14743	23.9698
rs7610704	3	11689679	T	C	-0.0568	0.012	0.4644	2.21e-06	14743	22.4014
rs4700382	5	55882435	T	C	-0.063	0.0136	0.2698	3.62e-06	14743	21.4558
rs60277384	5	84356011	T	C	-0.0881	0.019	0.8922	3.54e-06	14743	21.4974
rs188758663	10	127847758	A	G	-0.3801	0.0749	0.0104	3.88e-07	14743	25.7498
rs2429473	12	47198899	A	C	-0.0812	0.0147	0.795	3.32e-08	14743	30.5083
rs72965996	18	72826607	A	G	-0.2215	0.0444	0.031	6.08e-07	14743	24.8841
rs142603673	21	33860969	T	C	-0.2352	0.0455	0.0232	2.35e-07	14743	26.7173
Fibroblast growth factor 23 levels
rs671205	1	146522722	T	C	0.0708	0.0136	0.7502	1.93e-07	14735	27.0975
rs6753743	2	121962947	T	G	0.0941	0.0185	0.8733	3.65e-07	14735	25.8688
rs3811621	2	190446541	C	G	0.1163	0.0131	0.2897	6.82e-19	14735	78.8057
rs794007	4	40142535	T	C	0.0685	0.0144	0.2406	1.97e-06	14735	22.6254
rs11930290	4	124325226	A	T	-0.1845	0.0389	0.9748	2.11e-06	14735	22.4923
rs34551523	5	146629145	A	G	0.1704	0.0348	0.0295	9.75e-07	14735	23.973
rs33921462	5	176814656	A	G	-0.0653	0.0135	0.2766	1.32e-06	14735	23.3938
rs181409232	6	31175118	A	C	-0.2224	0.0479	0.0191	3.43e-06	14735	21.5546
rs12195292	6	81343345	A	G	-0.0768	0.0166	0.8634	3.72e-06	14735	21.4017
rs370203222	7	12540548	C	G	0.1059	0.0222	0.1002	1.84e-06	14735	22.7524
rs118177380	11	106531034	A	G	0.2362	0.0507	0.0187	3.18e-06	14735	21.7013
rs75271339	11	115871001	A	T	-0.415	0.089	0.0141	3.12e-06	14735	21.7399
rs66486362	12	4493715	CA	C	0.0804	0.0149	0.2892	6.82e-08	14735	29.1126
rs200350335	14	102593982	T	TTA	0.2262	0.0467	0.9785	1.27e-06	14735	23.4581
rs11150539	16	83137317	T	C	-0.056	0.0119	0.4938	2.53e-06	14735	22.1423
rs6127099	20	52731402	A	T	0.0907	0.0134	0.706	1.3e-11	14735	45.8085
rs368215473	22	18002038	A	G	0.1228	0.0257	0.0941	1.77e-06	14735	22.8282
rs35590112	22	22238107	T	C	0.0803	0.0166	0.1851	1.32e-06	14735	23.3968
Fibroblast growth factor 5 levels
rs9433760	1	101733215	A	G	0.1023	0.0224	0.0841	4.95e-06	11789	20.8536
rs11120686	1	216050785	T	C	-0.0599	0.0127	0.6038	2.4e-06	11789	22.2419
rs11674185	2	45095097	A	G	-0.0586	0.0128	0.364	4.69e-06	11789	20.9557
rs148332905	2	144875473	T	C	0.2883	0.0608	0.0166	2.12e-06	11789	22.4806
rs189846846	2	229871311	T	C	-0.3042	0.0659	0.0146	3.91e-06	11789	21.3046
rs369482528	2	241614719	A	G	-0.0988	0.0213	0.1585	3.51e-06	11789	21.512
rs4326078	4	70058335	A	C	-0.0728	0.015	0.2193	1.21e-06	11789	23.5508
rs62298642	4	80968240	A	G	0.1131	0.0207	0.8677	4.66e-08	11789	29.8477
rs56373850	4	81152002	A	T	0.1827	0.0244	0.918	7.01e-14	11789	56.0562
rs144059387	4	81702627	A	G	0.4543	0.0594	0.9822	2.04e-14	11789	58.4842
rs75140224	4	82055771	A	G	0.1456	0.0311	0.0538	2.85e-06	11789	21.9143
rs305897	6	39710570	T	C	0.1185	0.0249	0.0828	1.95e-06	11789	22.6446
rs148797749	6	89057163	A	G	-0.1705	0.0361	0.036	2.32e-06	11789	22.3029
rs150524893	8	106471400	A	G	0.2554	0.0552	0.9848	3.71e-06	11789	21.4038
rs77210320	8	143464103	A	T	0.1673	0.0356	0.9648	2.61e-06	11789	22.081
rs1412253	9	1354486	A	G	-0.0909	0.0192	0.8798	2.2e-06	11789	22.4105
rs117253850	9	7476426	T	C	0.2266	0.0453	0.0223	5.67e-07	11789	25.0178
rs12005489	9	133305614	T	C	0.1509	0.0322	0.0458	2.78e-06	11789	21.958
rs624605	11	75754620	T	G	0.0619	0.0133	0.4196	3.25e-06	11789	21.6573
rs112790107	12	48680454	A	G	0.509	0.1062	0.006	1.64e-06	11789	22.9675
rs112371527	13	62077906	A	ATGG	0.1018	0.02	0.8396	3.58e-07	11789	25.9037
rs56391958	16	62005709	A	G	-0.1197	0.0249	0.0816	1.53e-06	11789	23.1055
rs192746810	18	14708913	A	G	-0.1842	0.0395	0.0464	3.11e-06	11789	21.7426
Fms-related tyrosine kinase 3 ligand levels
rs55633025	1	159890969	A	G	0.0725	0.0129	0.4738	1.91e-08	14734	31.5819
rs186975	2	8442736	C	G	0.0554	0.0119	0.382	3.23e-06	14734	21.6704
rs7624160	3	128381886	T	G	-0.1061	0.0119	0.6093	4.84e-19	14734	79.4837
rs7625643	3	141150026	A	G	0.0611	0.0129	0.5605	2.18e-06	14734	22.4308
rs218265	4	55408999	T	C	0.0833	0.016	0.8361	1.93e-07	14734	27.1014
rs74722523	10	105351013	T	C	0.3529	0.076	0.9914	3.43e-06	14734	21.5584
rs141117375	11	62294309	T	C	-0.1519	0.0331	0.0364	4.45e-06	14734	21.0572
rs10164255	18	70532840	T	G	0.0556	0.0121	0.408	4.33e-06	14734	21.1115
rs142870956	20	4261712	T	C	-0.4307	0.0883	0.0075	1.07e-06	14734	23.7886
rs368624841	20	30173778	CT	C	0.1016	0.0183	0.1652	2.83e-08	14734	30.8195
Glial cell line-derived neurotrophic factor levels
rs144181640	2	208746333	A	T	0.3366	0.0697	0.9898	1.37e-06	14736	23.3187
rs62243355	3	36072052	T	C	-0.0981	0.0196	0.0997	5.58e-07	14736	25.0476
rs199574106	5	37854190	CT	C	0.3664	0.0733	0.0121	5.77e-07	14736	24.983
rs11740708	5	37868088	A	G	-0.3888	0.0198	0.0906	7.56e-86	14736	385.534
rs2194229	5	37918839	A	T	-0.1683	0.0179	0.1296	5.34e-21	14736	88.39
rs2453338	5	38094871	A	T	0.0829	0.0124	0.352	2.3e-11	14736	44.6896
rs112594435	6	134688249	T	C	0.1531	0.0333	0.0371	4.27e-06	14736	21.135
rs2093446	9	5230371	C	G	0.0606	0.0129	0.3	2.63e-06	14736	22.0651
rs77671113	10	87694408	A	C	-0.1194	0.0208	0.0859	9.45e-09	14736	32.9475
rs138691533	12	98629454	A	G	0.2584	0.0539	0.0148	1.63e-06	14736	22.9799
rs57104839	13	28147359	A	G	0.0915	0.0196	0.903	3.04e-06	14736	21.7907
rs79953230	13	67293674	T	C	0.1918	0.042	0.0254	4.96e-06	14736	20.8516
rs377164019	14	81583898	CAA	C	0.072	0.0156	0.235	3.92e-06	14736	21.2989
rs35740453	17	1490782	A	G	-0.0718	0.0154	0.7373	3.13e-06	14736	21.7344
rs9303102	17	14221290	T	G	0.2096	0.0453	0.0231	3.71e-06	14736	21.4056
rs55850217	19	14805280	T	C	0.0816	0.014	0.3119	5.59e-09	14736	33.9676
rs12329721	21	22101949	A	G	0.0862	0.0188	0.8974	4.54e-06	14736	21.0203
Hepatocyte growth factor levels
rs34219417	1	38949303	T	C	0.0992	0.0217	0.8959	4.84e-06	14734	20.8951
rs138848271	1	83864840	T	C	-0.405	0.0832	0.9907	1.13e-06	14734	23.6921
rs6709159	2	108946178	A	G	0.0564	0.0114	0.4434	7.52e-07	14734	24.4731
rs2737756	3	128064791	A	G	0.2047	0.0391	0.0276	1.65e-07	14734	27.4046
rs183596950	4	31819358	A	G	-0.0699	0.0152	0.6438	4.25e-06	14734	21.145
rs115009171	6	622484	A	G	0.4297	0.0934	0.0078	4.21e-06	14734	21.163
rs201840950	6	32487091	T	G	0.0993	0.0215	0.7957	3.86e-06	14734	21.3286
rs5745692	7	81358266	C	G	-0.1545	0.0332	0.964	3.26e-06	14734	21.6532
rs5745687	7	81359051	T	C	-0.1943	0.0242	0.0608	9.83e-16	14734	64.4549
rs113903858	8	72362254	A	G	0.3666	0.0747	0.014	9.22e-07	14734	24.0816
rs74130123	10	30042437	T	C	-0.2429	0.0489	0.9809	6.79e-07	14734	24.6705
rs57193877	14	65654346	T	C	0.1572	0.0311	0.9611	4.31e-07	14734	25.5461
rs11631440	15	101649383	A	T	-0.0638	0.012	0.6021	1.06e-07	14734	28.2631
rs4290523	17	7014969	T	C	-0.0992	0.0217	0.0942	4.84e-06	14734	20.8951
rs1986719	17	45959996	T	C	-0.1954	0.039	0.9572	5.44e-07	14734	25.0993
rs150498795	18	76506666	A	T	0.1566	0.0327	0.9642	1.68e-06	14734	22.9313
rs851612	19	42769693	A	G	-0.1182	0.0257	0.9405	4.24e-06	14734	21.15
rs8106345	19	58888317	A	G	0.0592	0.0127	0.5179	3.14e-06	14734	21.7259
rs2281532	20	6103587	T	C	-0.0698	0.0151	0.7983	3.79e-06	14734	21.3648
Interferon gamma levels
rs67101138	2	19234534	T	G	0.1461	0.0307	0.9482	1.95e-06	11793	22.6438
rs113422093	2	172185503	A	AT	0.2075	0.0444	0.9704	2.96e-06	11793	21.8372
rs6442763	3	2921515	A	C	0.0648	0.014	0.4253	3.68e-06	11793	21.42
rs199501899	6	12057063	G	GT	-0.3008	0.0651	0.9856	3.83e-06	11793	21.3462
rs61863416	10	130545142	A	G	0.136	0.0283	0.9427	1.54e-06	11793	23.0904
rs199768954	11	44058168	CA	C	0.2584	0.0559	0.0197	3.79e-06	11793	21.3643
rs140562194	11	110972327	T	C	0.4666	0.0897	0.0122	1.97e-07	11793	27.054
rs74903999	13	27473585	T	C	0.3485	0.0708	0.9882	8.55e-07	11793	24.2251
rs146527076	13	90334795	C	G	0.1935	0.0384	0.9683	4.68e-07	11793	25.3878
rs704	17	26694861	A	G	-0.0635	0.0127	0.4705	5.73e-07	11793	24.9958
rs4810686	20	46408844	T	C	0.0671	0.0137	0.5585	9.69e-07	11793	23.9845
rs62230781	21	37335521	A	G	0.2184	0.0403	0.0412	5.98e-08	11793	29.3644
Interleukin-10 levels
rs4655953	1	87832695	A	G	0.0565	0.0121	0.3683	3.02e-06	14744	21.8005
rs12123181	1	206954566	A	G	-0.0996	0.0151	0.2042	4.22e-11	14744	43.5017
rs202092984	2	87276729	A	G	0.1563	0.0341	0.0498	4.57e-06	14744	21.0063
rs138203589	2	125939274	T	G	0.1937	0.0418	0.0455	3.59e-06	14744	21.4708
rs3769274	2	173757986	A	G	0.0771	0.0162	0.8403	1.94e-06	14744	22.6475
rs188535859	2	201728383	T	C	-0.2351	0.0486	0.0174	1.32e-06	14744	23.3977
rs398518	3	8954959	A	G	-0.1293	0.0218	0.9146	3.01e-09	14744	35.1743
rs72701782	4	185304872	A	G	0.0981	0.0211	0.0999	3.33e-06	14744	21.613
rs10067443	5	19244332	T	C	-0.0753	0.0149	0.8011	4.33e-07	14744	25.5363
rs385697	6	7880027	T	C	0.0555	0.0119	0.6126	3.1e-06	14744	21.7487
rs17654493	6	18825879	T	C	0.2951	0.0626	0.014	2.43e-06	14744	22.2193
rs150408090	6	122709508	A	G	0.3666	0.0761	0.9898	1.45e-06	14744	23.2037
rs389239	6	169465075	A	G	-0.0574	0.0125	0.6162	4.39e-06	14744	21.0836
rs148332061	7	590757	C	G	0.1112	0.0239	0.1005	3.28e-06	14744	21.6449
rs66624860	8	61861039	T	C	0.0681	0.0143	0.2791	1.91e-06	14744	22.6758
rs79438518	9	18625666	A	T	-0.2845	0.0618	0.0122	4.15e-06	14744	21.1899
rs3135932	11	117864063	A	G	-0.1597	0.0154	0.823	3.39e-25	14744	107.525
rs76932862	14	20318041	T	C	0.1401	0.0291	0.1028	1.48e-06	14744	23.1756
rs11443190	22	32844853	A	AG	0.0622	0.0133	0.5045	2.92e-06	14744	21.8685
Interleukin-10 receptor subunit alpha levels
rs6670799	1	56566352	A	G	-0.1247	0.0252	0.0839	7.48e-07	11793	24.4826
rs41272625	3	158540291	T	G	0.082	0.0179	0.1526	4.63e-06	11793	20.9821
rs286605	5	154443639	T	G	0.0623	0.0131	0.5891	1.98e-06	11793	22.6131
rs180893431	6	78703747	A	C	0.4057	0.0865	0.9896	2.73e-06	11793	21.994
rs80137559	10	18335103	T	C	0.2347	0.0511	0.9822	4.37e-06	11793	21.0917
rs3135932	11	117864063	A	G	-0.0844	0.0168	0.8171	5.07e-07	11793	25.2344
rs17832137	14	55005535	A	G	0.1676	0.0343	0.0481	1.03e-06	11793	23.8719
rs74719858	14	66407688	A	G	0.3915	0.0823	0.9853	1.97e-06	11793	22.6251
rs1406714	15	93461371	C	G	0.0623	0.0131	0.4267	1.98e-06	11793	22.6131
rs143313574	16	5247086	T	C	-0.3868	0.0841	0.0107	4.24e-06	11793	21.1498
Interleukin-10 receptor subunit beta levels
rs142421172	1	179682087	A	G	0.208	0.031	0.0438	1.95e-11	14734	45.0137
rs114288486	1	212796908	T	C	0.1449	0.0311	0.0363	3.17e-06	14734	21.7049
rs112798338	1	228433772	T	C	0.1926	0.0411	0.026	2.78e-06	14734	21.9568
rs7574167	2	43150924	A	G	0.0637	0.0135	0.2684	2.38e-06	14734	22.2614
rs116315732	2	176630651	T	C	0.1988	0.0402	0.0212	7.6e-07	14734	24.4524
rs1153572	3	4275803	T	C	-0.0548	0.0119	0.5866	4.12e-06	14734	21.2035
rs9685374	4	119751261	A	G	-0.0618	0.0134	0.2721	3.99e-06	14734	21.2671
rs34361138	6	41174158	A	G	0.0532	0.0113	0.5488	2.5e-06	14734	22.1619
rs111850948	7	25740142	A	G	-0.0843	0.0181	0.1348	3.2e-06	14734	21.689
rs192325200	10	71477178	A	G	-0.2327	0.0505	0.9827	4.07e-06	14734	21.2301
rs1605333	12	58388232	C	G	-0.0601	0.0124	0.6484	1.25e-06	14734	23.488
rs55780441	16	13209083	T	C	0.1783	0.0348	0.9674	3e-07	14734	26.2473
rs117883662	19	49553051	C	G	-0.4295	0.0907	0.9904	2.19e-06	14734	22.4209
rs149156511	20	39437913	A	G	0.2066	0.0444	0.0323	3.27e-06	14734	21.6489
rs75710908	21	34510084	A	G	0.1586	0.0341	0.9665	3.3e-06	14734	21.6291
rs6517157	21	34634808	T	C	0.1509	0.0251	0.9258	1.83e-09	14734	36.1387
rs8178484	21	34651253	T	C	-0.426	0.0117	0.5452	1e-200	14734	1325.53
Interleukin-12 subunit beta levels
rs6750065	2	64889908	T	C	0.0628	0.0134	0.7333	2.78e-06	14735	21.9609
rs149993822	2	112046960	T	C	0.0984	0.0194	0.1662	3.93e-07	14735	25.7234
rs11130215	3	5026008	A	G	-0.1009	0.0151	0.8154	2.36e-11	14735	44.6447
rs148549227	3	171348710	T	C	0.1088	0.0228	0.0889	1.82e-06	14735	22.7682
rs9815073	3	188115682	A	C	0.2861	0.013	0.3539	2.43e-107	14735	484.273
rs5014495	4	190527932	T	C	0.207	0.0442	0.0363	2.82e-06	14735	21.9299
rs144850787	5	158693364	T	G	0.3161	0.056	0.9869	1.66e-08	14735	31.8577
rs34936428	5	158767155	A	AT	-0.4662	0.0139	0.3347	1e-200	14735	1124.75
rs17722688	5	158907737	T	C	-0.0857	0.0131	0.7246	6.07e-11	14735	42.7918
rs6968201	7	6408796	T	G	-0.0622	0.0119	0.5425	1.72e-07	14735	27.3167
rs780679	10	73114509	T	C	-0.0695	0.0139	0.2389	5.73e-07	14735	24.9966
rs201503938	10	94215014	CTTGA	C	-0.1064	0.0219	0.1117	1.18e-06	14735	23.6013
rs539598	11	96026074	T	C	-0.0672	0.0129	0.2822	1.9e-07	14735	27.1331
rs72993671	11	115767583	A	G	-0.204	0.0435	0.0216	2.74e-06	14735	21.9899
rs1398590	12	17314071	A	G	-0.197	0.0363	0.0298	5.73e-08	14735	29.4483
rs705705	12	56435504	C	G	0.0785	0.0133	0.323	3.59e-09	14735	34.8319
rs516978	12	121197553	C	G	0.0721	0.0122	0.3473	3.42e-09	14735	34.9214
rs76428106	13	28604007	T	C	-0.3406	0.0535	0.9832	1.94e-10	14735	40.525
rs1950897	14	68760141	T	C	0.0798	0.0128	0.7151	4.54e-10	14735	38.8622
rs12588969	14	103230758	C	G	-0.1297	0.0127	0.6875	1.74e-24	14735	104.283
rs8026767	15	80260554	A	G	-0.0743	0.0132	0.2595	1.81e-08	14735	31.679
rs9965402	18	26624891	A	G	0.0918	0.0201	0.9081	4.94e-06	14735	20.8562
rs73416208	22	37881211	A	G	-0.1477	0.0246	0.0654	1.92e-09	14735	36.0439
Interleukin-13 levels
rs10917637	1	162878651	A	G	0.0692	0.0136	0.3447	3.61e-07	11792	25.8857
rs9881117	3	123702960	A	G	-0.0656	0.0141	0.3094	3.28e-06	11792	21.6419
rs13119159	4	40938582	A	G	0.0739	0.0132	0.4958	2.16e-08	11792	31.3377
rs183684201	5	9974643	C	G	-0.2968	0.0628	0.9858	2.29e-06	11792	22.3324
rs149979178	7	61999529	A	G	0.1832	0.039	0.9229	2.63e-06	11792	22.0622
rs76219628	7	154418309	A	G	0.169	0.0357	0.0397	2.2e-06	11792	22.4059
rs11251952	10	3623961	A	G	-0.1845	0.0397	0.0751	3.36e-06	11792	21.5942
rs12146346	10	53942324	T	G	0.0734	0.0155	0.3902	2.19e-06	11792	22.421
rs10893042	11	123332970	C	G	-0.0702	0.015	0.6744	2.87e-06	11792	21.8987
rs141726773	13	41810092	T	C	0.2093	0.0446	0.9682	2.69e-06	11792	22.0189
rs55924857	15	57830694	T	C	-0.0934	0.0183	0.8535	3.33e-07	11792	26.0446
rs59235092	16	79977921	A	G	0.2122	0.0439	0.0274	1.34e-06	11792	23.3608
Interleukin-15 receptor subunit alpha levels
rs56240706	4	20169693	A	T	0.0919	0.0193	0.8082	1.92e-06	11792	22.6695
rs6845172	4	140657353	C	G	0.0778	0.0162	0.8203	1.57e-06	11792	23.0598
rs117428573	8	27696981	A	C	-0.3132	0.0684	0.0119	4.67e-06	11792	20.9632
rs151041734	8	79506727	T	C	-0.3825	0.0746	0.0139	2.94e-07	11792	26.2852
rs10125254	9	1673918	A	C	0.0651	0.0138	0.5937	2.39e-06	11792	22.25
rs12570881	10	5815194	A	T	-0.0867	0.0174	0.8028	6.27e-07	11792	24.8237
rs2228059	10	6002368	T	G	0.3692	0.0127	0.5146	8.39e-186	11792	844.972
rs7898286	10	6009462	T	G	-0.1967	0.0135	0.3975	4.34e-48	11792	212.26
rs145793996	11	37594094	A	G	-0.2278	0.0492	0.9801	3.66e-06	11792	21.434
rs200144408	14	86567756	T	TG	-0.0682	0.0147	0.595	3.49e-06	11792	21.5209
rs117046642	15	94729209	A	T	-0.0849	0.017	0.4367	5.91e-07	11792	24.937
rs4459616	18	12175379	T	C	0.14	0.0294	0.0658	1.92e-06	11792	22.6719
rs192538756	20	2629394	A	T	0.1159	0.0241	0.8743	1.52e-06	11792	23.1238
rs117484888	21	15303777	A	G	0.3794	0.0799	0.0158	2.05e-06	11792	22.5438
rs2836464	21	39896592	A	G	0.0796	0.0169	0.8384	2.48e-06	11792	22.1809
Interleukin-17A levels
rs33998516	1	96622380	A	C	-0.0802	0.0164	0.7781	1.01e-06	11784	23.9104
rs75788494	2	13468626	T	C	-0.2432	0.0525	0.021	3.61e-06	11784	21.4553
rs115193412	3	63484616	T	C	0.1688	0.0349	0.0418	1.32e-06	11784	23.3895
rs17448036	3	189579511	A	G	-0.0585	0.0128	0.5609	4.87e-06	11784	20.8842
rs41270871	6	32628224	A	T	0.0923	0.0189	0.221	1.04e-06	11784	23.8455
rs28852438	7	6380998	A	G	-0.068	0.0148	0.2897	4.34e-06	11784	21.1067
rs1462017	8	70106392	C	G	-0.0893	0.017	0.1776	1.5e-07	11784	27.5887
rs77529534	9	27215497	T	C	-0.1279	0.0272	0.9323	2.57e-06	11784	22.107
rs79982350	9	31560030	C	G	-0.1467	0.0295	0.0555	6.6e-07	11784	24.7254
rs4877075	9	91976386	A	G	0.0908	0.0192	0.1411	2.25e-06	11784	22.3612
rs34557923	10	67955765	T	G	0.2446	0.0517	0.9819	2.23e-06	11784	22.3799
rs77595989	12	118130693	T	G	0.1696	0.0371	0.9648	4.84e-06	11784	20.8944
rs12599620	16	8011846	T	C	-0.0726	0.0153	0.7391	2.08e-06	11784	22.5121
rs2429911	17	2272057	T	C	0.2309	0.0486	0.0251	2.02e-06	11784	22.5684
rs2693361	17	43658721	T	G	0.0884	0.0185	0.517	1.77e-06	11784	22.829
Interleukin-17C levels
rs114882743	1	176930254	A	T	-0.3259	0.0548	0.9804	2.73e-09	11793	35.3618
rs12092228	1	242536005	T	G	0.1508	0.0327	0.0512	4e-06	11793	21.2634
rs77654242	2	136675328	T	G	-0.2174	0.0469	0.9707	3.56e-06	11793	21.4832
rs149756404	2	239715033	A	C	-0.2749	0.0524	0.9809	1.55e-07	11793	27.5178
rs1072074	4	24758319	A	G	-0.0649	0.0141	0.5847	4.17e-06	11793	21.1825
rs11931996	4	152291909	T	C	-0.1219	0.0262	0.9068	3.28e-06	11793	21.6437
rs59356989	5	107423766	A	G	-0.0882	0.0177	0.8432	6.26e-07	11793	24.8266
rs75246422	5	174179760	T	C	-0.0951	0.0201	0.1233	2.23e-06	11793	22.3818
rs72815428	5	174836306	T	C	-0.1673	0.0366	0.0423	4.85e-06	11793	20.8908
rs2814092	6	66547346	C	G	0.0624	0.0135	0.6437	3.8e-06	11793	21.3613
rs1920106	7	21240100	T	C	0.0633	0.0132	0.3948	1.62e-06	11793	22.9925
rs199658824	12	52739413	T	TG	-0.2362	0.0468	0.9733	4.49e-07	11793	25.468
rs10870773	13	44396409	A	G	-0.0816	0.0171	0.8025	1.82e-06	11793	22.7675
rs12863903	13	96638651	T	C	-0.0857	0.018	0.1597	1.93e-06	11793	22.6643
rs8015296	14	92763907	C	G	-0.1162	0.0253	0.0991	4.37e-06	11793	21.091
rs12895022	14	102333234	T	C	0.1091	0.0236	0.0906	3.78e-06	11793	21.3674
rs39779	16	8393906	C	G	0.1077	0.0227	0.1032	2.09e-06	11793	22.5064
rs12445031	16	76626873	C	G	-0.09	0.0195	0.1382	3.92e-06	11793	21.2982
rs17700884	16	88684495	T	G	-0.105	0.0136	0.3783	1.16e-14	11793	59.5974
Interleukin-18 levels
rs12711729	2	126751021	T	C	-0.0702	0.0153	0.7336	4.47e-06	14744	21.049
rs139760701	3	115001900	A	T	-0.3049	0.0604	0.989	4.46e-07	14744	25.479
rs12648080	4	121893301	A	G	0.072	0.0146	0.8077	8.16e-07	14744	24.3165
rs17229943	5	68682536	A	C	-0.16	0.0267	0.9351	2.07e-09	14744	35.9053
rs4140444	6	38300402	A	G	0.2157	0.0461	0.0204	2.88e-06	14744	21.8897
rs7755771	6	158786921	T	C	-0.0861	0.0181	0.2688	1.97e-06	14744	22.6251
rs12201187	6	162785078	A	T	0.0676	0.0138	0.2767	9.65e-07	14744	23.9925
rs67424072	7	11104167	T	G	-0.082	0.0165	0.8341	6.71e-07	14744	24.6945
rs56836641	7	155637974	T	C	-0.163	0.0301	0.0477	6.12e-08	14744	29.3213
rs12681624	8	144606172	C	G	-0.0935	0.0157	0.8179	2.59e-09	14744	35.4621
rs112338272	9	20069041	A	C	-0.1954	0.0425	0.0236	4.27e-06	14744	21.1355
rs11605127	11	268430	C	G	-0.0629	0.0137	0.7543	4.41e-06	14744	21.0766
rs55858715	11	86685696	T	G	-0.117	0.0254	0.0649	4.1e-06	14744	21.2151
rs60235102	11	105060888	T	C	0.1154	0.0225	0.9237	2.91e-07	14744	26.3019
rs5744249	11	112025306	A	C	0.2039	0.0135	0.7618	1.53e-51	14744	228.091
rs35495214	11	112433719	T	C	0.1374	0.0291	0.0465	2.34e-06	14744	22.2909
rs148504635	16	54161464	A	C	0.2532	0.0525	0.9857	1.42e-06	14744	23.2568
rs113552426	16	84730435	C	G	-0.278	0.0581	0.9792	1.71e-06	14744	22.8917
rs2108621	19	5344989	T	C	0.0581	0.0126	0.3565	4.01e-06	14744	21.2595
interleukin-18 receptor 1 levels
rs7512350	1	15404794	A	G	0.0921	0.0201	0.1213	4.6e-06	14743	20.9927
rs78714574	2	102637685	C	G	0.4727	0.0474	0.0198	2.01e-23	14743	99.4387
rs140698681	2	102843538	CTTTTG	C	-0.2417	0.042	0.0263	8.68e-09	14743	33.1128
rs55871806	2	102880806	C	G	0.5302	0.0152	0.1737	1e-200	14743	1216.56
rs75366565	2	103166288	T	C	-0.401	0.0142	0.1988	1.92e-175	14743	797.358
rs2732865	2	103401780	A	C	0.3635	0.0303	0.0405	3.7e-33	14743	143.901
rs113070302	2	103454352	T	G	-0.1397	0.0284	0.0535	8.7e-07	14743	24.1934
rs7642750	3	10580281	A	C	0.0935	0.02	0.8764	2.94e-06	14743	21.8527
rs35021151	3	58414784	A	G	-0.1646	0.0342	0.0317	1.49e-06	14743	23.1605
rs62257659	3	79589418	A	G	-0.2015	0.042	0.9745	1.61e-06	14743	23.014
rs78199195	3	146882115	A	G	-0.0956	0.0196	0.8928	1.07e-06	14743	23.7873
rs78035061	6	801754	A	C	0.1039	0.0222	0.0787	2.87e-06	14743	21.9011
rs117145942	7	29690677	A	G	-0.3006	0.0649	0.0131	3.63e-06	14743	21.4501
rs80317525	7	47517191	A	G	0.1408	0.0299	0.0468	2.49e-06	14743	22.172
rs73176827	7	156048777	T	C	-0.1045	0.022	0.0762	2.03e-06	14743	22.5594
rs144315890	8	102663032	A	ATATCTATC	-0.178	0.0377	0.9579	2.34e-06	14743	22.2894
rs1760941	14	20930038	A	C	0.0657	0.0142	0.7591	3.71e-06	14743	21.404
rs117599131	16	87926882	A	C	-0.1483	0.0317	0.0536	2.89e-06	14743	21.8829
rs78357146	17	64305051	A	G	-0.3382	0.0378	0.9715	3.65e-19	14743	80.0396
rs79097546	22	19662319	T	C	-0.2754	0.056	0.9865	8.75e-07	14743	24.182
rs116935210	22	34904594	A	G	0.2387	0.0512	0.9848	3.13e-06	14743	21.7323
Interleukin-1-alpha levels
rs12047801	1	105113404	T	C	0.0783	0.0171	0.174	4.67e-06	11788	20.9632
rs115602471	2	170964850	T	C	0.2215	0.0469	0.0311	2.33e-06	11788	22.3012
rs11759846	6	32586222	A	G	-0.3263	0.0266	0.0799	1.36e-34	11788	150.452
rs9272305	6	32603879	A	C	-0.2444	0.0462	0.0316	1.22e-07	11788	27.9798
rs13195317	6	32656094	T	C	-0.3251	0.0554	0.0358	4.4e-09	11788	34.4303
rs10233998	7	89060931	T	G	0.131	0.0286	0.0604	4.64e-06	11788	20.9767
rs16886503	8	89744017	A	T	0.2438	0.0524	0.9824	3.28e-06	11788	21.6437
rs145501816	11	98540302	A	AAC	0.1696	0.0371	0.9558	4.84e-06	11788	20.8944
rs523604	11	118755738	A	G	0.0754	0.0142	0.5264	1.1e-07	11788	28.1898
rs7138689	12	103893494	T	G	0.0961	0.0208	0.8877	3.83e-06	11788	21.3426
rs4767214	12	114539621	T	C	0.062	0.013	0.5326	1.85e-06	11788	22.7417
rs117537822	17	32073614	T	C	0.2176	0.0439	0.9755	7.17e-07	11788	24.5649
rs61098036	17	53509585	A	G	-0.0856	0.0187	0.8232	4.7e-06	11788	20.9503
rs11878153	18	308555	A	G	0.1116	0.0221	0.9015	4.42e-07	11788	25.4959
Interleukin-2 levels
rs79419497	2	192579384	A	G	0.2016	0.0424	0.9733	1.99e-06	11789	22.6035
rs142641125	3	12396234	T	C	0.2095	0.0419	0.0287	5.73e-07	11789	24.9958
rs77853517	3	64865615	T	C	-0.1048	0.0217	0.8961	1.37e-06	11789	23.32
rs7638939	3	125991040	A	T	0.0854	0.0174	0.8293	9.2e-07	11789	24.0848
rs75739108	3	137247468	T	C	0.1737	0.038	0.039	4.85e-06	11789	20.891
rs79925007	4	34713434	T	G	0.1176	0.0255	0.9036	3.99e-06	11789	21.2648
rs6535212	4	138235156	T	G	-0.0646	0.0139	0.6861	3.36e-06	11789	21.5954
rs4703508	5	35188802	T	C	-0.1216	0.026	0.9334	2.91e-06	11789	21.8699
rs11141276	9	88777064	T	C	0.1434	0.0306	0.0611	2.78e-06	11789	21.9574
rs74852566	10	2293803	T	G	-0.1999	0.0431	0.0244	3.52e-06	11789	21.5079
rs10996419	10	67202938	T	C	-0.1222	0.0259	0.9188	2.38e-06	11789	22.2571
rs77832761	13	85868678	A	G	0.1922	0.0414	0.0318	3.44e-06	11789	21.5493
rs145516501	13	95200973	CA	C	-0.2759	0.0539	0.0229	3.08e-07	11789	26.197
rs144129701	14	55563894	C	G	-0.2699	0.0576	0.9727	2.79e-06	11789	21.9527
rs36006983	16	77431739	T	C	-0.0728	0.0153	0.7384	1.95e-06	11789	22.6363
rs28515912	17	103299	A	C	-0.0723	0.0149	0.6969	1.22e-06	11789	23.5413
rs35252272	17	73558213	G	GT	-0.081	0.0177	0.7096	4.73e-06	11789	20.9387
rs35266089	19	55506516	T	TA	-0.1007	0.0197	0.222	3.19e-07	11789	26.1248
Interleukin-20 levels
rs72633862	1	9746065	T	G	-0.1722	0.0376	0.0444	4.65e-06	11784	20.9709
rs114363239	1	41433965	T	C	-0.2372	0.0487	0.0189	1.11e-06	11784	23.7191
rs114209791	2	52215130	A	G	-0.2134	0.046	0.9756	3.5e-06	11784	21.5179
rs146918864	2	141913966	T	C	-0.2551	0.0515	0.0228	7.29e-07	11784	24.532
rs12498781	4	133183457	A	G	0.0635	0.0137	0.3202	3.57e-06	11784	21.4799
rs143181662	7	17753237	T	C	0.0719	0.0156	0.5043	4.05e-06	11784	21.239
rs6952803	7	54991055	A	G	0.2776	0.0597	0.9804	3.32e-06	11784	21.6181
rs138771212	8	68839107	A	G	-0.3596	0.0778	0.9909	3.8e-06	11784	21.3603
rs188205021	11	100596026	T	C	-0.222	0.0427	0.0255	2e-07	11784	27.0257
rs72659995	14	21169862	T	C	-0.1232	0.0267	0.9142	3.95e-06	11784	21.2875
rs28542561	15	23769949	T	C	-0.1753	0.0372	0.965	2.45e-06	11784	22.2026
rs117977288	16	80689313	T	G	-0.1546	0.0316	0.9553	9.96e-07	11784	23.9316
rs11432579	18	58431552	G	GTT	0.3109	0.0641	0.9851	1.23e-06	11784	23.5208
Interleukin-20 receptor subunit alpha levels
rs28846828	1	153082810	T	C	-0.0765	0.0154	0.4228	6.78e-07	11792	24.6722
rs12138611	1	168180874	C	G	0.119	0.0256	0.1039	3.34e-06	11792	21.6043
rs59446445	5	154577444	A	G	0.1741	0.038	0.0321	4.61e-06	11792	20.9873
rs6920753	6	158071161	A	G	-0.0664	0.0144	0.704	4.01e-06	11792	21.2587
rs113563938	7	12560554	A	T	0.3176	0.0676	0.9871	2.62e-06	11792	22.0696
rs11987533	8	35154239	A	G	0.1171	0.0198	0.1374	3.34e-09	11792	34.9711
rs12056343	8	79840734	T	G	-0.0761	0.0166	0.7494	4.55e-06	11792	21.0126
rs113153423	8	139987300	A	G	0.1913	0.0407	0.972	2.6e-06	11792	22.0886
rs72785422	16	14288564	T	C	0.0897	0.0195	0.8313	4.22e-06	11792	21.1564
rs149111746	17	59389022	A	G	0.2357	0.0511	0.0208	3.98e-06	11792	21.2718
Interleukin-22 receptor subunit alpha-1 levels
rs78594373	2	85320044	T	C	-0.1271	0.0273	0.0671	3.23e-06	11793	21.6717
rs1473089	4	26143082	A	C	0.2679	0.0561	0.0253	1.79e-06	11793	22.8006
rs75590335	4	157031745	A	G	0.1722	0.037	0.0376	3.25e-06	11793	21.6565
rs79229049	7	81154741	A	T	-0.2102	0.0412	0.9695	3.36e-07	11793	26.0254
rs56282088	8	81502336	A	G	0.2815	0.0571	0.0165	8.23e-07	11793	24.3003
rs13257574	8	87485765	T	C	0.2714	0.0584	0.0167	3.36e-06	11793	21.5934
rs12240324	10	44669337	A	G	0.2203	0.047	0.9713	2.77e-06	11793	21.9664
rs148579602	10	71011969	T	TA	0.0784	0.017	0.6334	3.99e-06	11793	21.2648
rs7158900	14	94197473	A	G	-0.0674	0.0138	0.6092	1.04e-06	11793	23.85
rs4811167	20	50001752	T	C	0.0632	0.0134	0.5504	2.4e-06	11793	22.2408
rs117263973	21	42295154	A	G	0.3467	0.0752	0.0109	4.02e-06	11793	21.2519
Interleukin-24 levels
rs116790447	1	18931322	T	C	0.1729	0.0371	0.0521	3.16e-06	11785	21.7154
rs199770642	1	153060770	A	T	0.0762	0.0162	0.4768	2.55e-06	11785	22.1211
rs36183478	1	236592040	T	C	0.0815	0.0172	0.4915	2.15e-06	11785	22.4484
rs2341294	5	149232308	A	G	-0.1318	0.028	0.0716	2.51e-06	11785	22.1534
rs145295031	7	9959098	A	T	0.3063	0.0647	0.014	2.2e-06	11785	22.4084
rs167018	7	155623090	A	G	0.0657	0.0136	0.4443	1.36e-06	11785	23.3335
rs11256610	10	6122343	A	G	0.3005	0.0641	0.0145	2.76e-06	11785	21.9735
rs71445573	12	112829103	CAT	C	0.081	0.0167	0.4923	1.23e-06	11785	23.5214
rs7401175	14	86024172	A	T	0.0892	0.0195	0.2392	4.78e-06	11785	20.9212
rs117613902	14	97741799	A	G	-0.3	0.0657	0.9862	4.97e-06	11785	20.8467
rs60306270	16	49575164	A	G	-0.0886	0.0191	0.1398	3.51e-06	11785	21.5143
rs143986178	21	26067535	A	G	0.2969	0.0644	0.0144	4.02e-06	11785	21.2508
rs73169406	22	48661109	A	G	0.111	0.0207	0.1327	8.22e-08	11785	28.7496
Interleukin-2 receptor subunit beta levels
rs13001788	2	31896839	T	C	0.2769	0.0557	0.9745	6.65e-07	11792	24.7094
rs115890206	2	171243489	A	G	0.232	0.0502	0.9786	3.81e-06	11792	21.3548
rs17549820	4	108118301	T	C	0.0631	0.0129	0.5622	1e-06	11792	23.9224
rs116007066	4	136755243	A	G	-0.2101	0.0441	0.025	1.9e-06	11792	22.6935
rs199629395	5	22599432	T	TA	-0.2288	0.0454	0.9611	4.66e-07	11792	25.3937
rs9321271	6	131393771	A	C	-0.157	0.0325	0.9549	1.36e-06	11792	23.3324
rs1472270	7	98121843	C	G	0.0704	0.0144	0.346	1.01e-06	11792	23.8972
rs34246740	11	36198233	T	C	-0.0721	0.0156	0.2619	3.8e-06	11792	21.3574
rs141460846	11	40470032	T	C	-0.2471	0.0535	0.9783	3.86e-06	11792	21.3287
rs56353341	12	13099229	T	C	-0.0984	0.021	0.7599	2.79e-06	11792	21.9522
rs11630708	15	84665328	T	C	-0.2102	0.0443	0.9766	2.09e-06	11792	22.5105
rs9921181	16	80775714	A	G	-0.0606	0.0128	0.4465	2.2e-06	11792	22.4105
rs117538197	17	4507431	T	C	0.1213	0.0261	0.0695	3.36e-06	11792	21.5957
Interleukin-33 levels
rs34648588	2	168518584	T	TA	-0.0863	0.0187	0.2972	3.93e-06	11793	21.2944
rs35370544	4	189492967	T	G	0.1741	0.0364	0.047	1.73e-06	11793	22.8729
rs7742625	6	38719850	C	G	0.0691	0.0148	0.6997	3.03e-06	11793	21.7951
rs77792454	6	156872261	T	C	-0.1166	0.0255	0.1064	4.82e-06	11793	20.9047
rs17149396	7	24423445	C	G	0.1833	0.04	0.0307	4.59e-06	11793	20.9957
rs66755903	8	87995921	A	G	-0.0752	0.0162	0.2321	3.45e-06	11793	21.5443
rs62556318	9	21663051	C	G	0.1308	0.0277	0.9172	2.34e-06	11793	22.2937
rs78455659	12	96439814	A	G	0.1259	0.0273	0.9273	3.99e-06	11793	21.2644
rs8042883	15	66970271	T	C	-0.0681	0.0135	0.5496	4.55e-07	11793	25.4421
rs13336496	16	79491576	A	C	0.0936	0.0203	0.8755	4.01e-06	11793	21.2562
rs112495884	18	73359115	A	G	0.3432	0.0748	0.0112	4.47e-06	11793	21.0483
rs10415966	19	14299739	A	C	-0.1184	0.0233	0.1177	3.74e-07	11793	25.8177
rs1013434	21	40484010	T	C	-0.0732	0.0158	0.2201	3.61e-06	11793	21.4602
Interleukin-4 levels
rs10910814	1	145427960	C	G	0.1919	0.0417	0.0407	4.19e-06	11793	21.1741
rs2502347	1	243071390	T	C	-0.077	0.0167	0.2195	4.01e-06	11793	21.2557
rs13418255	2	107668175	A	G	0.0701	0.0153	0.7233	4.61e-06	11793	20.9884
rs13130198	4	40156881	A	G	-0.0773	0.0159	0.2374	1.16e-06	11793	23.6315
rs6552795	4	185535085	T	G	0.0753	0.0157	0.482	1.62e-06	11793	22.9994
rs9270229	6	32556783	T	C	0.1212	0.0255	0.1501	2e-06	11793	22.5866
rs2766594	6	35764540	A	G	0.085	0.0179	0.5892	2.05e-06	11793	22.5454
rs11989681	8	22649912	A	G	0.0678	0.0136	0.5982	6.19e-07	11793	24.8489
rs4876407	8	119274249	T	G	-0.1391	0.0299	0.9451	3.28e-06	11793	21.6391
rs1490743	9	117036047	T	G	-0.1338	0.0278	0.0752	1.49e-06	11793	23.1606
rs75610895	10	6800809	T	C	-0.2354	0.045	0.0253	1.68e-07	11793	27.3599
rs116963481	10	34284406	A	G	0.2805	0.0592	0.9846	2.16e-06	11793	22.4465
Interleukin-5 levels
rs114829303	1	37473314	T	C	0.1661	0.0361	0.0436	4.2e-06	11792	21.1666
rs17009223	1	208050360	A	G	-0.1169	0.0236	0.0881	7.29e-07	11792	24.5319
rs34639000	5	95530542	A	G	0.0765	0.0147	0.7289	1.95e-07	11792	27.0779
rs141941146	6	124474284	A	G	0.3833	0.0825	0.9859	3.38e-06	11792	21.5822
rs10988407	9	132281601	A	G	0.0777	0.0167	0.2002	3.28e-06	11792	21.6439
rs201464214	10	8132034	A	AT	-0.2449	0.048	0.9701	3.36e-07	11792	26.0268
rs4277106	11	10380223	A	G	-0.2747	0.0592	0.9858	3.48e-06	11792	21.5278
rs12864018	13	78234635	A	C	-0.2292	0.0499	0.0477	4.37e-06	11792	21.0938
rs7142197	14	93316119	A	G	-0.0924	0.0188	0.1442	8.88e-07	11792	24.1521
rs12592185	15	70546132	T	C	0.0838	0.0173	0.8068	1.27e-06	11792	23.4597
rs7193141	16	86933894	C	G	0.2407	0.0521	0.0351	3.84e-06	11792	21.3404
rs62069649	17	59402478	A	G	0.2206	0.0482	0.0267	4.72e-06	11792	20.9432
rs132210	22	48143913	T	C	-0.0686	0.0141	0.3408	1.14e-06	11792	23.6666
Interleukin-6 levels
rs17486819	2	113871806	T	G	0.0975	0.0211	0.9152	3.82e-06	14743	21.3494
rs248536	5	141146747	T	G	-0.0671	0.0143	0.2276	2.7e-06	14743	22.0148
rs10234370	7	28486167	T	C	0.0582	0.0127	0.6371	4.59e-06	14743	20.9981
rs187416244	7	76792340	T	C	-0.2244	0.0469	0.0182	1.71e-06	14743	22.8898
rs1346147	8	21260780	A	G	-0.0659	0.0135	0.7459	1.05e-06	14743	23.8256
rs10977774	9	954741	A	C	-0.3418	0.0701	0.9865	1.08e-06	14743	23.7711
rs185969953	13	68942611	T	G	-0.3427	0.0682	0.0105	5.04e-07	14743	25.2465
rs1642826	14	77078350	A	T	0.1165	0.0244	0.118	1.8e-06	14743	22.7936
Interleukin-7 levels
rs56889120	1	174141356	A	G	0.097	0.021	0.8744	3.86e-06	14736	21.3327
rs74131483	1	194276216	A	G	0.1372	0.0274	0.9451	5.52e-07	14736	25.0696
rs11428073	2	167396150	CT	C	-0.2369	0.046	0.9552	2.6e-07	14736	26.5189
rs144728120	3	35502404	T	C	0.1495	0.0316	0.0436	2.23e-06	14736	22.3794
rs11742240	5	35881376	T	G	-0.0647	0.0131	0.2796	7.86e-07	14736	24.3897
rs12699881	7	2401569	A	G	0.068	0.0138	0.2517	8.33e-07	14736	24.2773
rs144088095	8	79713753	G	GAGCCATGGCCGTA	-0.1694	0.0225	0.1	5.12e-14	14736	56.6765
rs1375955	8	106555039	T	G	0.0613	0.0121	0.4013	4.06e-07	14736	25.662
rs7026771	9	133854336	A	G	0.0691	0.0148	0.5682	3.03e-06	14736	21.7958
rs12321566	12	97807415	A	G	0.0698	0.0139	0.237	5.12e-07	14736	25.2129
rs71203034	13	77616524	CTCCA	C	0.0751	0.0162	0.2556	3.56e-06	14736	21.4877
rs79072837	15	81321256	T	C	-0.136	0.028	0.0497	1.19e-06	14736	23.5886
rs10403201	19	14764810	A	G	-0.0584	0.0127	0.2923	4.26e-06	14736	21.1426
Interleukin-8 levels
rs144815207	1	233542010	T	C	0.3186	0.0622	0.9879	3.02e-07	14744	26.2332
rs6709159	2	108946178	A	G	0.0562	0.0117	0.4424	1.56e-06	14744	23.0697
rs146058124	2	233468903	G	GGC	0.1599	0.0328	0.9498	1.09e-06	14744	23.7624
rs13064825	3	16705058	T	C	0.056	0.012	0.4104	3.06e-06	14744	21.7748
rs1516478	3	76218188	T	C	0.1479	0.0322	0.0386	4.37e-06	14744	21.0943
rs141979722	3	172877373	T	C	0.2829	0.0608	0.0146	3.27e-06	14744	21.6471
rs199932878	4	73291057	CT	C	-0.239	0.0465	0.0364	2.75e-07	14744	26.4138
rs6446951	4	74574265	A	G	-0.1894	0.0241	0.0665	3.87e-15	14744	61.7543
rs972492	5	37903927	A	C	-0.0936	0.0184	0.1404	3.64e-07	14744	25.8736
rs12188297	5	120608739	A	T	-0.0755	0.0147	0.2006	2.81e-07	14744	26.3755
rs145125644	7	17688229	A	G	0.2687	0.0555	0.9866	1.29e-06	14744	23.4364
rs6585420	10	118629449	T	C	0.1545	0.0325	0.9598	2e-06	14744	22.596
rs72633250	15	101649801	A	C	0.0574	0.0124	0.4025	3.67e-06	14744	21.425
rs8069322	17	54450134	A	G	0.0668	0.0131	0.7222	3.41e-07	14744	25.9987
rs7216538	17	73572798	A	G	-0.1324	0.0279	0.0541	2.08e-06	14744	22.5169
rs34519991	18	12258051	T	C	0.0555	0.012	0.5073	3.75e-06	14744	21.3877
rs72886502	18	36692976	T	G	-0.3895	0.076	0.0095	2.98e-07	14744	26.2621
rs906401	18	73700336	T	C	0.0941	0.02	0.9034	2.54e-06	14744	22.134
Latency-associated peptide transforming growth factor beta 1 levels
rs7570818	2	107310081	A	G	-0.0849	0.0183	0.8857	3.5e-06	14736	21.5206
rs11428073	2	167396150	CT	C	-0.2111	0.0461	0.9553	4.67e-06	14736	20.966
rs141437550	3	124310529	T	TA	-0.1073	0.0225	0.906	1.85e-06	14736	22.7392
rs7656674	4	5793052	A	T	0.0626	0.0121	0.5957	2.3e-07	14736	26.762
rs73112514	4	26142254	C	G	0.2053	0.0433	0.9689	2.12e-06	14736	22.4772
rs1921885	4	84952443	A	C	0.1265	0.0263	0.9391	1.51e-06	14736	23.1319
rs114152855	4	175537640	T	C	-0.299	0.0613	0.0112	1.07e-06	14736	23.7882
rs34992551	7	16406570	T	C	-0.0931	0.0199	0.1103	2.89e-06	14736	21.8844
rs143420877	8	51696312	T	C	0.1447	0.0303	0.0388	1.79e-06	14736	22.803
rs7820135	8	68719454	T	C	-0.0747	0.0155	0.8321	1.44e-06	14736	23.223
rs183319799	9	87111083	T	G	0.2185	0.0461	0.0182	2.14e-06	14736	22.4617
rs10508556	10	18285342	T	C	0.0523	0.0114	0.4627	4.48e-06	14736	21.0443
rs34536806	11	95274487	T	G	0.0989	0.021	0.9023	2.48e-06	14736	22.1766
rs144834546	12	24809427	T	C	-0.2662	0.0526	0.0227	4.17e-07	14736	25.6086
rs60821320	12	95312882	A	C	-0.1083	0.0232	0.0779	3.04e-06	14736	21.7882
rs151241327	14	38436952	A	AT	0.1563	0.0336	0.9531	3.29e-06	14736	21.6362
rs149458216	16	48902293	A	C	-0.2301	0.0472	0.0182	1.09e-06	14736	23.7624
rs10403201	19	14764810	A	G	-0.0597	0.0125	0.292	1.79e-06	14736	22.8071
rs73045256	19	41811072	A	G	-0.1921	0.0276	0.9378	3.4e-12	14736	48.437
rs1800472	19	41847860	A	G	-0.4623	0.0335	0.0345	2.55e-43	14736	190.414
rs7247630	19	41981195	T	C	0.1378	0.0271	0.0525	3.68e-07	14736	25.8524
rs2281119	22	45002724	T	C	-0.0873	0.019	0.1204	4.33e-06	14736	21.1087
Leukemia inhibitory factor levels
rs11127419	2	3091471	T	C	0.0707	0.0153	0.3559	3.82e-06	11793	21.3492
rs80092539	2	46125903	A	T	0.0993	0.0213	0.8758	3.13e-06	11793	21.7303
rs825264	2	222585468	A	G	-0.2119	0.0453	0.0321	2.9e-06	11793	21.8772
rs116794364	2	224292526	C	G	-0.3015	0.0631	0.9851	1.77e-06	11793	22.8267
rs145344087	3	58954742	C	G	0.2548	0.0556	0.021	4.59e-06	11793	20.9979
rs13264315	8	109432178	A	T	0.0757	0.0158	0.6575	1.66e-06	11793	22.9511
rs74992559	10	31490202	A	G	0.1725	0.0367	0.0351	2.6e-06	11793	22.0888
rs11608349	12	68026044	A	T	-0.3084	0.0661	0.0168	3.08e-06	11793	21.7647
rs234592	14	97087097	A	G	-0.0635	0.0136	0.5456	3.02e-06	11793	21.797
rs34084384	16	29777590	A	AT	0.1331	0.0291	0.1302	4.79e-06	11793	20.9169
rs332426	19	6801966	A	G	0.112	0.0238	0.0899	2.53e-06	11793	22.1416
rs11883375	19	54851842	A	G	-0.1011	0.0197	0.1385	2.87e-07	11793	26.3327
Leukemia inhibitory factor receptor levels
rs12754806	1	238821453	A	G	0.0563	0.0122	0.4817	3.94e-06	11784	21.2923
rs3963364	3	12385357	A	C	-0.0951	0.0203	0.1784	2.8e-06	11784	21.943
rs62258077	3	58363371	T	C	-0.063	0.013	0.6603	1.26e-06	11784	23.4812
rs9313148	5	6378192	C	G	-0.0824	0.0173	0.1414	1.91e-06	11784	22.6824
rs72730728	5	36424241	A	T	0.1414	0.0302	0.9403	2.84e-06	11784	21.9185
rs2289779	5	38527228	T	G	0.0788	0.0134	0.5419	4.09e-09	11784	34.5756
rs115938660	5	110784241	T	C	-0.2181	0.0467	0.0215	3.01e-06	11784	21.8074
rs778016	6	68918580	A	G	-0.0681	0.0145	0.2875	2.65e-06	11784	22.0539
rs73157388	7	79349730	T	C	-0.1306	0.0285	0.9229	4.6e-06	11784	20.9953
rs117117000	8	119917062	A	G	0.1586	0.0333	0.961	1.91e-06	11784	22.6801
rs1690678	10	27930818	A	C	0.0904	0.0192	0.1109	2.5e-06	11784	22.1646
rs147006060	21	43780807	A	G	-0.2602	0.0566	0.0179	4.28e-06	11784	21.1304
rs6002001	22	41054967	A	G	0.6489	0.1417	0.0043	4.66e-06	11784	20.9673
Monocyte chemoattractant protein-1 levels
rs35506192	1	21745996	A	AGT	-0.0862	0.0178	0.6817	1.28e-06	14733	23.4485
rs4682862	3	42877413	A	G	0.0576	0.0122	0.6154	2.34e-06	14733	22.2878
rs1846616	3	46032441	A	T	0.0856	0.0119	0.362	6.33e-13	14733	51.7362
rs35728689	3	46390228	A	G	0.3004	0.0198	0.0959	5.44e-52	14733	230.15
rs181998213	3	46519788	T	C	0.3723	0.0695	0.9872	8.47e-08	14733	28.6918
rs7619350	3	132269435	A	G	0.0986	0.0201	0.118	9.32e-07	14733	24.0604
rs149604038	3	185463545	C	G	-0.2813	0.0556	0.9851	4.21e-07	14733	25.5936
rs207311	4	19075878	T	C	0.0579	0.0126	0.6697	4.32e-06	14733	21.1133
rs148307902	5	2885014	A	G	0.2553	0.0538	0.0243	2.08e-06	14733	22.5153
rs146186562	6	20408729	T	G	-0.2293	0.0497	0.9789	3.96e-06	14733	21.2832
rs9942602	7	17977054	T	C	0.0618	0.0117	0.4922	1.28e-07	14733	27.8963
rs182599222	8	115072929	A	T	-0.4028	0.0864	0.991	3.13e-06	14733	21.7316
rs77344300	9	78838039	T	C	-0.1381	0.0293	0.0491	2.44e-06	14733	22.2123
rs117510656	11	87277670	T	C	-0.2587	0.0562	0.9806	4.16e-06	14733	21.1866
rs12367122	12	30998369	A	G	0.0739	0.0159	0.1756	3.35e-06	14733	21.5991
rs34292320	13	43553825	T	C	-0.0684	0.0134	0.2742	3.32e-07	14733	26.0522
rs34085806	15	91389656	CT	C	-0.0785	0.016	0.4529	9.28e-07	14733	24.068
rs117265389	16	4938452	C	G	0.1734	0.0377	0.0256	4.24e-06	14733	21.1522
rs11870164	17	32567679	T	C	0.0751	0.013	0.2772	7.61e-09	14733	33.3683
rs190108694	18	75133468	A	G	-0.2084	0.0455	0.0286	4.64e-06	14733	20.9756
rs79697698	20	9086080	T	C	-0.348	0.0653	0.0136	9.86e-08	14733	28.397
rs77128226	20	15213518	T	C	-0.1063	0.0218	0.0875	1.08e-06	14733	23.7736
rs117317477	22	21921920	T	G	-0.3227	0.0704	0.0125	4.57e-06	14733	21.0084
Monocyte chemoattractant protein 2 levels
rs78743764	1	3301962	A	C	-0.2226	0.048	0.019	3.53e-06	14736	21.5035
rs6685547	1	224882124	A	G	0.1462	0.0289	0.0505	4.22e-07	14736	25.5882
rs7538845	1	238880980	C	G	0.0566	0.0122	0.6032	3.5e-06	14736	21.5206
rs138884871	3	47071457	T	C	0.2198	0.0473	0.0188	3.37e-06	14736	21.5911
rs407595	5	125099527	A	C	0.0697	0.0147	0.2073	2.12e-06	14736	22.4787
rs145516279	5	147351915	A	G	0.2225	0.048	0.979	3.56e-06	14736	21.4842
rs12523126	5	165649355	A	T	0.1121	0.0232	0.0746	1.35e-06	14736	23.3441
rs79567569	6	167056258	A	C	-0.3284	0.0669	0.9877	9.16e-07	14736	24.0932
rs4722985	7	30472091	T	C	-0.0626	0.0133	0.709	2.52e-06	14736	22.1506
rs181726805	9	95657986	A	G	-0.2479	0.0536	0.9838	3.75e-06	14736	21.3877
rs948962	11	76919478	A	C	0.0544	0.0119	0.4764	4.84e-06	14736	20.8951
rs75573205	11	101424282	C	G	0.1906	0.0408	0.976	2.99e-06	14736	21.8206
rs112168535	16	4704769	T	C	-0.1553	0.0316	0.9555	8.9e-07	14736	24.1496
rs9889517	17	4704175	A	G	0.0609	0.0121	0.4783	4.83e-07	14736	25.3282
rs9891330	17	32484800	C	G	-0.0652	0.0127	0.4178	2.84e-07	14736	26.3529
rs143878332	17	32525695	A	G	0.3818	0.0482	0.9733	2.35e-15	14736	62.7363
rs72825048	17	32571230	A	G	-0.812	0.0268	0.0508	1e-200	14736	917.875
rs2190970	17	32594663	T	C	0.7035	0.0214	0.9209	1e-200	14736	1080.54
rs159298	17	32707967	A	C	-0.1116	0.0173	0.868	1.11e-10	14736	41.608
rs35904471	17	76944702	T	C	0.0761	0.0165	0.2662	3.99e-06	14736	21.2688
rs80131163	18	31677370	A	G	0.1962	0.0399	0.9686	8.77e-07	14736	24.1765
rs75580960	19	2151761	T	C	-0.0904	0.0188	0.8703	1.52e-06	14736	23.1186
rs74350159	21	36741897	A	G	0.2798	0.0608	0.012	4.19e-06	14736	21.1753
Monocyte chemoattractant protein-3 levels
rs481267	1	108717820	A	G	-0.0754	0.015	0.3263	4.99e-07	11783	25.2631
rs12142504	1	192799485	T	C	0.0778	0.0166	0.6951	2.78e-06	11783	21.9619
rs147793446	1	201769310	A	G	0.1941	0.0413	0.0345	2.6e-06	11783	22.084
rs146174820	2	68614232	A	G	0.2663	0.0547	0.0247	1.13e-06	11783	23.697
rs2228467	3	42906116	T	C	-0.3169	0.0252	0.9268	2.88e-36	11783	158.114
rs4146770	3	151048544	T	C	-0.0933	0.0165	0.7978	1.56e-08	11783	31.9685
rs11276535	3	177062154	T	C	-0.0849	0.0167	0.5118	3.7e-07	11783	25.841
rs28667091	4	47682997	T	G	-0.0613	0.0133	0.4117	4.05e-06	11783	21.2395
rs182239847	4	144892144	T	G	-0.1716	0.0359	0.9096	1.75e-06	11783	22.844
rs153473	5	150634915	C	G	-0.0638	0.0134	0.4563	1.92e-06	11783	22.6651
rs9968876	6	100087282	T	G	-0.1046	0.0221	0.8991	2.21e-06	11783	22.3978
rs139796674	9	110584352	A	G	0.2334	0.0492	0.0249	2.1e-06	11783	22.5008
rs74157668	10	121143312	T	C	0.1574	0.0343	0.0404	4.46e-06	11783	21.0546
rs148859911	11	42245173	A	G	0.1507	0.0328	0.05	4.34e-06	11783	21.106
rs28439856	15	53643049	A	G	0.1646	0.0339	0.9169	1.2e-06	11783	23.5715
rs16947053	15	93092575	A	G	0.2264	0.0487	0.9779	3.34e-06	11783	21.6083
rs7213460	17	32522613	A	G	0.0942	0.0132	0.4161	9.58e-13	11783	50.919
rs78848134	20	41126657	T	C	0.2441	0.0514	0.0198	2.04e-06	11783	22.5494
Monocyte chemoattractant protein-4 levels
rs7612912	3	42910621	T	C	0.1281	0.012	0.6276	1.33e-26	14736	113.94
rs55842014	3	46289113	A	G	-0.0638	0.0131	0.3598	1.11e-06	14736	23.7159
rs115511138	4	115566991	A	G	0.1956	0.042	0.9694	3.21e-06	14736	21.686
rs62336911	4	176433708	T	C	0.1569	0.0332	0.0417	2.29e-06	14736	22.3311
rs74794857	5	22143588	T	C	0.0674	0.0139	0.4123	1.24e-06	14736	23.5088
rs847767	6	40051588	A	G	0.077	0.0168	0.8533	4.58e-06	14736	21.0041
rs1120252	6	57282260	A	T	0.0873	0.019	0.5592	4.33e-06	14736	21.1087
rs2497351	10	94520346	T	C	0.0668	0.0145	0.2018	4.09e-06	14736	21.2206
rs10140592	14	70451473	A	G	0.2704	0.0553	0.0209	1.01e-06	14736	23.9058
rs62055193	16	74410477	C	G	0.093	0.0196	0.2384	2.09e-06	14736	22.511
rs61578494	17	32535620	C	G	-0.1675	0.0238	0.0674	1.95e-12	14736	49.5241
rs3917900	17	32587314	A	G	0.1557	0.012	0.6401	1.7e-38	14736	168.328
rs3136676	17	32683289	A	G	0.3903	0.0251	0.9384	1.6e-54	14736	241.763
rs181250	17	56210459	T	C	-0.1032	0.0208	0.8805	6.99e-07	14736	24.6135
rs147505597	19	24468924	CT	C	0.2758	0.054	0.0226	3.27e-07	14736	26.0821
rs62201455	20	12689462	A	C	-0.2136	0.0451	0.9807	2.18e-06	14736	22.428
rs926646	20	20023326	T	C	0.1432	0.0304	0.9545	2.47e-06	14736	22.186
Macrophage inflammatory protein 1a levels
rs5743604	4	38801285	A	G	-0.0736	0.0135	0.7503	4.98e-08	14743	29.7187
rs113448118	7	1108954	A	G	0.0818	0.0179	0.1528	4.88e-06	14743	20.8805
rs188443128	8	56763360	T	C	-0.0718	0.0151	0.4638	1.98e-06	14743	22.6066
rs1125560	12	67790676	T	C	-0.0644	0.0124	0.632	2.06e-07	14743	26.9693
rs34563790	13	25660458	G	GA	-0.0636	0.0135	0.544	2.46e-06	14743	22.1916
rs9540456	13	66085374	A	G	0.0926	0.0181	0.8776	3.12e-07	14743	26.1701
rs78871521	16	4774017	T	C	0.1812	0.0371	0.0304	1.04e-06	14743	23.8512
rs1143687	16	81922813	T	C	-0.1229	0.024	0.0627	3.04e-07	14743	26.2194
rs677925	17	15741465	T	C	-0.0668	0.0143	0.7284	2.99e-06	14743	21.8184
rs56675286	17	34358060	A	C	-0.1806	0.0325	0.0383	2.75e-08	14743	30.8752
rs1719209	17	34412293	A	G	0.4088	0.0135	0.231	1e-200	14743	916.844
rs76522981	17	34450780	T	C	-0.1462	0.0253	0.076	7.53e-09	14743	33.3883
rs9911791	17	34820996	A	G	0.176	0.0162	0.8208	1.71e-27	14743	118.015
rs2847249	18	12747235	T	C	-0.0621	0.0136	0.2605	4.97e-06	14743	20.8471
Matrix metalloproteinase-1 levels
rs12141791	1	156419786	A	G	0.0859	0.013	0.6981	3.9e-11	14744	43.6557
rs35530760	1	237701780	G	GT	-0.0669	0.0144	0.317	3.39e-06	14744	21.5808
rs6717478	2	63657053	A	T	0.1548	0.0338	0.966	4.65e-06	14744	20.9725
rs2229629	2	75116527	A	G	-0.3153	0.0673	0.0135	2.8e-06	14744	21.9462
rs873675	3	64991445	T	C	0.1234	0.0234	0.0684	1.34e-07	14744	27.8061
rs188626385	7	120591120	T	C	-0.2509	0.053	0.0177	2.2e-06	14744	22.4074
rs10990535	9	99091009	T	C	0.0703	0.0135	0.253	1.91e-07	14744	27.1134
rs10978641	9	109554196	A	T	0.0649	0.014	0.7462	3.56e-06	14744	21.4869
rs141782294	11	102354473	A	G	0.3767	0.0445	0.9777	2.56e-17	14744	71.6494
rs77095316	11	102572180	T	G	-0.1416	0.0238	0.0705	2.69e-09	14744	35.3927
rs2155053	11	102604607	T	C	-0.3212	0.0264	0.9461	4.68e-34	14744	148.008
rs484915	11	102673248	A	T	-0.3517	0.0119	0.5613	5.73e-192	14744	873.357
rs116889819	11	102806398	A	G	-0.176	0.03	0.0455	4.45e-09	14744	34.4131
rs12367368	12	83594043	T	G	0.0861	0.0186	0.1146	3.67e-06	14744	21.425
rs7219205	17	4351312	A	G	0.0569	0.0121	0.5023	2.57e-06	14744	22.1103
rs11673125	19	14763748	T	C	-0.0585	0.0127	0.296	4.1e-06	14744	21.2151
Matrix metalloproteinase-10 levels
rs12567824	1	159990022	A	C	0.07	0.0153	0.822	4.76e-06	14744	20.9293
rs1356799	2	140567666	T	G	-0.069	0.015	0.7974	4.22e-06	14744	21.1571
rs80346512	5	668045	A	G	-0.4022	0.0779	0.982	2.43e-07	14744	26.6533
rs181816009	6	31423412	A	G	-0.1769	0.0358	0.0368	7.76e-07	14744	24.4135
rs41285646	6	32551603	A	G	0.106	0.0208	0.2799	3.47e-07	14744	25.9673
rs112062276	6	134160498	T	G	0.1203	0.0249	0.0601	1.36e-06	14744	23.3385
rs137899039	8	73477880	T	TAC	0.0669	0.0145	0.301	3.95e-06	14744	21.2842
rs112327130	8	77953661	C	G	-0.2862	0.0608	0.0153	2.51e-06	14744	22.1551
rs72699188	9	6176871	C	G	-0.0931	0.0166	0.8507	2.04e-08	14744	31.4503
rs55804377	10	1063892	A	G	-0.2185	0.0469	0.0185	3.18e-06	14744	21.7019
rs11225354	11	102510046	T	C	0.2957	0.0181	0.879	5.38e-60	14744	266.862
rs17860955	11	102649482	T	C	1.1371	0.047	0.983	2.6e-129	14744	585.252
rs17099622	11	102700352	A	G	-0.2064	0.0233	0.9296	8.12e-19	14744	78.4601
rs142915220	11	102881952	A	G	-0.3256	0.0494	0.9794	4.37e-11	14744	43.4366
rs201718957	12	29855732	T	TA	0.1535	0.0311	0.0581	7.99e-07	14744	24.3577
rs7966257	12	111251437	C	G	-0.0819	0.0178	0.1335	4.2e-06	14744	21.1675
rs3742926	14	33014869	T	C	-0.0912	0.0196	0.0978	3.27e-06	14744	21.648
Neurturin levels
rs4360502	1	214886642	A	G	-0.0652	0.0141	0.3445	3.76e-06	11791	21.3788
rs62120726	2	15734798	A	G	0.0786	0.0172	0.8077	4.88e-06	11791	20.8792
rs908372	2	172434373	C	G	-0.0622	0.0136	0.3324	4.8e-06	11791	20.9136
rs76777800	3	73067086	T	C	0.3387	0.0738	0.0176	4.44e-06	11791	21.0593
rs143131035	4	43313220	T	C	-0.4361	0.0867	0.0118	4.91e-07	11791	25.2965
rs7712604	5	21508959	C	G	-0.0879	0.0176	0.6738	5.9e-07	11791	24.939
rs29630	5	171026588	T	C	-0.074	0.0159	0.2493	3.25e-06	11791	21.6569
rs192427410	8	43185781	T	G	0.3743	0.0786	0.0252	1.92e-06	11791	22.6736
rs77216559	11	4475910	T	C	0.1667	0.034	0.958	9.44e-07	11791	24.0348
rs182274799	11	10358788	A	G	0.1565	0.031	0.0646	4.46e-07	11791	25.4819
rs4753678	11	95201232	A	G	0.087	0.0178	0.5434	1.02e-06	11791	23.885
rs35808217	14	64661011	T	TTTC	-0.0786	0.0171	0.6	4.3e-06	11791	21.1241
rs8033310	15	24046105	T	C	0.1332	0.0286	0.9133	3.2e-06	11791	21.6872
rs7202385	16	26080883	A	T	0.0746	0.0157	0.6725	2.02e-06	11791	22.5738
rs10412462	19	14691684	A	C	-0.1731	0.0366	0.0363	2.25e-06	11791	22.3645
rs113580784	20	55469957	A	G	-0.2288	0.0495	0.0208	3.8e-06	11791	21.3613
Neurotrophin-3 levels
rs79759094	4	7533099	A	G	-0.1163	0.0251	0.0638	3.6e-06	14744	21.4661
rs2034246	5	114451587	A	C	0.0582	0.012	0.5677	1.23e-06	14744	23.5193
rs3218587	6	111688927	A	G	0.1364	0.0294	0.0429	3.49e-06	14744	21.5216
rs112418830	6	151293888	T	C	0.1366	0.0263	0.0567	2.06e-07	14744	26.9731
rs2107473	7	8762956	A	G	-0.2393	0.0507	0.0175	2.36e-06	14744	22.2746
rs17537796	7	40026172	A	C	-0.2571	0.0553	0.9866	3.33e-06	14744	21.612
rs73166403	7	152298228	T	C	-0.092	0.02	0.1114	4.22e-06	14744	21.1571
rs72652073	8	72031901	C	G	0.058	0.0125	0.3811	3.48e-06	14744	21.5267
rs10780690	9	87478172	T	G	0.0557	0.012	0.5265	3.46e-06	14744	21.5421
rs146532158	10	115833862	T	C	-0.1859	0.0386	0.0249	1.46e-06	14744	23.1913
rs5788498	10	123227146	T	TC	0.0661	0.0142	0.582	3.24e-06	14744	21.6654
rs11225042	11	101727684	A	C	-0.0973	0.0203	0.8737	1.64e-06	14744	22.9707
rs2846299	11	123375056	A	G	0.0582	0.0125	0.3022	3.22e-06	14744	21.6754
rs58399805	12	5680104	A	T	0.1106	0.022	0.0799	4.98e-07	14744	25.27
rs28735437	15	88514855	C	G	-0.1168	0.0164	0.1435	1.06e-12	14744	50.7153
rs376150779	18	55310060	C	G	-0.0819	0.0172	0.7735	1.92e-06	14744	22.67
rs11151953	18	72123860	C	G	0.0734	0.0124	0.5258	3.23e-09	14744	35.034
rs5751454	22	43649715	T	C	0.1823	0.0398	0.0287	4.64e-06	14744	20.9772
Osteoprotegerin levels
rs56009454	1	40045085	T	G	-0.0637	0.0139	0.3753	4.59e-06	14733	20.9986
rs17600346	3	172223982	T	C	-0.1569	0.0299	0.9631	1.54e-07	14733	27.5324
rs28454196	4	32870458	C	G	-0.2242	0.0486	0.9758	3.97e-06	14733	21.2784
rs1230164	4	99986023	C	G	-0.0671	0.0129	0.7288	1.98e-07	14733	27.0525
rs192337992	6	130506773	A	G	-0.1555	0.0334	0.962	3.23e-06	14733	21.6725
rs144471361	6	134519823	T	C	0.3067	0.0628	0.0154	1.04e-06	14733	23.8479
rs9643126	8	119443927	C	G	0.0837	0.0146	0.4689	9.87e-09	14733	32.8614
rs2247769	8	120081031	T	C	-0.1705	0.0114	0.5577	1.42e-50	14733	223.656
rs77507094	10	55029035	A	G	0.1965	0.0429	0.9791	4.64e-06	14733	20.9774
rs1437633	11	16272199	A	C	-0.079	0.0147	0.2072	7.69e-08	14733	28.8776
rs376613127	12	71789031	A	G	-0.2692	0.0568	0.0133	2.14e-06	14733	22.4592
rs74111611	12	85607051	T	C	-0.1471	0.0298	0.9603	7.96e-07	14733	24.3632
rs138557324	12	119984130	T	C	-0.2253	0.0473	0.0196	1.91e-06	14733	22.6851
rs61968587	13	109537182	A	G	-0.2671	0.0567	0.9843	2.47e-06	14733	22.1882
rs10142466	14	69271784	A	G	0.057	0.0109	0.49	1.7e-07	14733	27.3425
rs138408096	15	84250648	A	G	-0.2007	0.0423	0.0206	2.09e-06	14733	22.5089
rs704	17	26694861	A	G	-0.1404	0.0111	0.4726	1.14e-36	14733	159.967
rs271665	17	47938521	T	C	-0.0672	0.0129	0.748	1.9e-07	14733	27.1331
rs9946923	18	76523646	T	C	0.172	0.0376	0.9707	4.77e-06	14733	20.9229
rs36100765	19	19233575	CA	C	-0.07	0.0151	0.6091	3.56e-06	14733	21.4874
Oncostatin-M levels
rs7432752	3	155531845	A	G	0.0882	0.0167	0.5176	1.28e-07	14736	27.8898
rs9264931	6	31274196	T	C	-0.1048	0.0191	0.8812	4.09e-08	14736	30.1021
rs375087845	8	2649118	A	ATGTG	0.1106	0.0232	0.8575	1.87e-06	14736	22.7235
rs559651	8	41555366	T	C	-0.0594	0.0125	0.6496	2.01e-06	14736	22.5784
rs376277158	8	106546895	G	GT	0.3989	0.0801	0.988	6.36e-07	14736	24.7973
rs117867445	9	137876508	C	G	0.2926	0.0621	0.0172	2.46e-06	14736	22.1976
rs76275710	10	30032133	A	G	0.2665	0.0525	0.0176	3.85e-07	14736	25.7642
rs61897429	11	47424864	A	G	-0.0847	0.017	0.139	6.28e-07	14736	24.8205
rs2511241	11	72945341	T	C	0.177	0.0236	0.9163	6.38e-14	14736	56.2424
rs7102957	11	102334152	T	C	-0.0803	0.0173	0.8631	3.46e-06	14736	21.5417
rs111865607	14	88422929	T	C	-0.1077	0.0178	0.2079	1.44e-09	14736	36.6043
rs4779338	15	22508018	A	G	0.1274	0.0276	0.211	3.91e-06	14736	21.304
rs3859189	17	38137033	A	G	0.1101	0.0117	0.5367	4.95e-21	14736	88.5409
rs116928468	17	75178814	A	G	-0.2566	0.0536	0.019	1.69e-06	14736	22.9153
rs80303768	21	42594678	A	G	-0.152	0.0327	0.0371	3.35e-06	14736	21.6039
rs4823082	22	30600105	C	G	-0.159	0.0346	0.0363	4.32e-06	14736	21.1146
rs2285179	22	38211954	A	G	-0.0663	0.0122	0.5586	5.5e-08	14736	29.529
rs28444486	22	49231540	A	G	0.0636	0.0136	0.7378	2.92e-06	14736	21.8664
Programmed cell death 1 ligand 1 levels
rs184265227	1	238609559	A	G	0.0961	0.0192	0.868	5.58e-07	14736	25.0487
rs4974444	3	127280969	A	G	-0.0816	0.0176	0.8717	3.55e-06	14736	21.493
rs144330980	5	18938332	CT	C	-0.1136	0.0234	0.0869	1.21e-06	14736	23.5649
rs62373966	5	90058982	T	G	0.1407	0.0273	0.9234	2.55e-07	14736	26.5585
rs10043030	5	159936536	T	C	-0.1179	0.0248	0.0613	1.99e-06	14736	22.5978
rs6917605	6	19842497	T	C	0.0554	0.0116	0.4457	1.79e-06	14736	22.8058
rs75510105	6	134673561	A	G	0.1933	0.0385	0.0292	5.15e-07	14736	25.2048
rs12539643	7	151019021	C	G	0.1913	0.0407	0.966	2.6e-06	14736	22.0893
rs113674769	8	68297799	T	G	-0.1142	0.025	0.074	4.92e-06	14736	20.8638
rs822335	9	5448218	T	C	-0.1295	0.012	0.3471	3.77e-27	14736	116.444
rs60830384	9	5485387	A	T	0.1138	0.0213	0.916	9.16e-08	14736	28.5408
rs7026097	9	34007646	A	T	0.0832	0.016	0.1779	1.99e-07	14736	27.0363
rs7945680	11	127683667	T	G	0.061	0.0114	0.5018	8.75e-08	14736	28.628
rs7304709	12	48670152	T	C	0.0537	0.0117	0.5862	4.44e-06	14736	21.0629
rs2283438	15	89721461	T	C	-0.0577	0.012	0.4351	1.52e-06	14736	23.1169
rs79045618	19	5799008	A	G	0.1619	0.0324	0.0521	5.83e-07	14736	24.9658
Stem cell factor levels
rs78397068	1	88911632	T	C	0.1202	0.0233	0.9155	2.49e-07	14736	26.6096
rs71644719	1	223111265	A	G	-0.1584	0.0345	0.0354	4.4e-06	14736	21.0772
rs11126305	2	71106068	A	G	-0.0567	0.0116	0.4624	1.02e-06	14736	23.8886
rs7664024	4	18944656	T	C	-0.0718	0.0153	0.185	2.69e-06	14736	22.0195
rs34813411	4	183543315	T	C	-0.1619	0.0339	0.0373	1.79e-06	14736	22.8053
rs9264796	6	31270311	A	G	0.1407	0.0303	0.0716	3.42e-06	14736	21.5598
rs705379	7	94953895	A	G	0.0789	0.012	0.4598	4.87e-11	14736	43.2248
rs2133027	8	47325114	A	G	0.4722	0.1032	0.007	4.75e-06	14736	20.9331
rs785900	9	79147122	T	C	0.0575	0.0118	0.4446	1.1e-06	14736	23.7417
rs138854302	9	128807910	T	C	-0.1391	0.0205	0.0915	1.16e-11	14736	46.0349
rs12378537	9	136065526	T	C	0.105	0.0219	0.1215	1.63e-06	14736	22.9843
rs11199541	10	122531747	T	C	0.1548	0.0339	0.0334	4.96e-06	14736	20.8489
rs72847212	11	834389	T	C	-0.0721	0.015	0.7926	1.53e-06	14736	23.1009
rs174535	11	61551356	T	C	-0.0735	0.0121	0.6459	1.24e-09	14736	36.8931
rs10894669	11	133206940	A	C	-0.0606	0.0129	0.3129	2.63e-06	14736	22.0651
rs11608458	12	89369806	T	C	-0.0707	0.0122	0.6366	6.83e-09	14736	33.5784
rs71431776	13	26799167	A	C	-0.0938	0.0192	0.1062	1.03e-06	14736	23.8641
rs34585639	15	86004837	G	GT	-0.0616	0.0131	0.5776	2.57e-06	14736	22.1085
rs2161465	16	25205611	A	T	-0.0715	0.0152	0.2479	2.55e-06	14736	22.1241
rs151246947	17	16356498	A	G	0.2116	0.0453	0.0274	3e-06	14736	21.816
rs11877350	18	43867311	A	G	0.0538	0.0117	0.4265	4.26e-06	14736	21.1414
rs146276488	20	44109198	A	G	0.2422	0.0516	0.0144	2.68e-06	14736	22.0288
rs2024570	20	44776543	T	C	-0.1985	0.0341	0.0394	5.85e-09	14736	33.8808
rs149300253	22	33150447	T	TA	-0.0678	0.0146	0.7187	3.42e-06	14736	21.5623
SIR2-like protein 2 levels
rs138897138	2	122731427	A	G	0.104	0.0218	0.9138	1.84e-06	14736	22.7559
rs116198125	3	14613224	T	C	-0.1521	0.0329	0.9617	3.78e-06	14736	21.3702
rs60459634	4	160629137	A	G	-0.1063	0.0229	0.0886	3.45e-06	14736	21.5445
rs115455827	5	78787853	A	G	0.1277	0.0277	0.9506	4.02e-06	14736	21.2502
rs7718478	5	177560339	A	T	0.0639	0.0138	0.7496	3.65e-06	14736	21.438
rs72883370	6	63413043	A	G	-0.3428	0.0737	0.989	3.3e-06	14736	21.6316
rs1034059	6	158193698	A	G	0.076	0.0145	0.6981	1.59e-07	14736	27.4683
rs12531843	7	14143486	C	G	-0.1286	0.0243	0.9177	1.21e-07	14736	28.0034
rs11115639	12	83600525	A	C	-0.0841	0.0184	0.8864	4.86e-06	14736	20.888
rs77381020	13	37413465	T	C	0.0862	0.0184	0.8546	2.8e-06	14736	21.9442
rs144373891	19	39379770	T	C	-0.5739	0.0515	0.0161	7.69e-29	14736	124.165
rs12152184	22	45002809	A	G	0.0965	0.0208	0.885	3.49e-06	14736	21.5213
Signaling lymphocytic activation molecule levels
rs35692956	1	44140187	CT	C	-0.0641	0.014	0.4032	4.68e-06	14734	20.9605
rs12058421	1	160581152	A	C	-0.1256	0.0159	0.1616	2.8e-15	14734	62.3916
rs60094514	1	160636559	T	C	0.2209	0.0162	0.8506	2.45e-42	14734	185.91
rs13014154	2	62575443	A	G	-0.0612	0.0123	0.3695	6.5e-07	14734	24.7533
rs192245879	2	216910771	A	G	0.3328	0.0655	0.989	3.76e-07	14734	25.8122
rs1972434	3	98605645	A	C	0.065	0.0132	0.45	8.47e-07	14734	24.2449
rs10212190	3	186731157	A	T	0.0727	0.0121	0.6151	1.88e-09	14734	36.0943
rs3806818	4	6642331	A	G	0.0707	0.0153	0.1909	3.82e-06	14734	21.35
rs13147502	4	106143797	A	G	-0.0609	0.0127	0.5964	1.62e-06	14734	22.9915
rs1057964	5	95235627	T	C	-0.1122	0.0142	0.7184	2.76e-15	14734	62.4238
rs7745783	6	42462406	T	C	-0.0589	0.0119	0.4969	7.44e-07	14734	24.495
rs2623960	6	152893441	T	C	0.0688	0.0143	0.2204	1.5e-06	14734	23.1444
rs10499604	7	38626562	T	C	0.058	0.0125	0.3266	3.48e-06	14734	21.5267
rs79348253	7	134817203	A	G	-0.1585	0.0295	0.0447	7.75e-08	14734	28.8639
rs17720330	9	78767497	C	G	-0.1982	0.043	0.0213	4.04e-06	14734	21.2428
rs2790462	10	28873202	T	C	-0.0747	0.0126	0.2977	3.06e-09	14734	35.1432
rs138657007	10	66091335	A	G	-0.2863	0.0577	0.0181	6.98e-07	14734	24.6168
rs2393716	12	121341933	C	G	0.0583	0.0124	0.5241	2.58e-06	14734	22.1022
rs111865527	13	26736047	T	C	0.2712	0.0569	0.9863	1.88e-06	14734	22.7141
rs73231041	13	78282092	C	G	-0.2791	0.0598	0.0148	3.05e-06	14734	21.78
rs112742549	13	107639422	T	C	0.2421	0.0506	0.9791	1.71e-06	14734	22.8891
rs147616029	14	87822926	T	C	-0.0644	0.0128	0.3774	4.87e-07	14734	25.31
rs1609310	15	55294543	T	G	-0.0557	0.012	0.5136	3.46e-06	14734	21.5421
rs2725405	17	79220224	C	G	0.0894	0.0141	0.4462	2.29e-10	14734	40.1955
rs149092077	18	59233474	A	G	-0.3592	0.073	0.9888	8.63e-07	14734	24.2085
rs35271532	18	72388527	A	G	-0.1486	0.0324	0.0449	4.51e-06	14734	21.0324
rs3745163	19	17337555	A	C	0.0674	0.0145	0.2299	3.35e-06	14734	21.6035
rs73151926	22	22451222	T	C	0.1063	0.0229	0.0805	3.45e-06	14734	21.5445
Sulfotransferase 1A1 levels
rs1698742	1	86468724	T	C	-0.0984	0.0206	0.8775	1.78e-06	11793	22.813
rs2712255	1	119273856	A	G	0.0702	0.0147	0.466	1.79e-06	11793	22.8016
rs140150241	2	144228095	T	TTA	-0.1058	0.023	0.8562	4.22e-06	11793	21.1564
rs710446	3	186459927	T	C	-0.0712	0.0135	0.599	1.33e-07	11793	27.8111
rs149869672	4	127777021	T	C	-0.3184	0.0684	0.9871	3.24e-06	11793	21.6651
rs371387526	4	142303334	A	C	0.1048	0.0214	0.8462	9.72e-07	11793	23.9785
rs2731674	5	176839890	T	G	-0.083	0.0152	0.2653	4.75e-08	11793	29.8123
rs55793562	6	52231674	A	G	0.0924	0.0199	0.8711	3.43e-06	11793	21.5558
rs2691531	7	77960330	T	C	-0.0645	0.0135	0.5986	1.77e-06	11793	22.8233
rs7812322	8	11410797	T	C	-0.3483	0.0756	0.9898	4.08e-06	11793	21.2222
rs2213907	8	17377551	A	G	-0.1504	0.0318	0.95	2.25e-06	11793	22.3649
rs55939507	8	126413022	A	G	0.0768	0.0166	0.4768	3.72e-06	11793	21.4009
rs77919742	11	19560616	T	C	-0.1433	0.0287	0.9287	5.94e-07	11793	24.9261
rs76833948	11	128596369	A	T	0.134	0.0285	0.0644	2.58e-06	11793	22.1027
rs72656644	12	12719921	C	G	0.1077	0.0224	0.8871	1.52e-06	11793	23.1133
rs10842189	12	23759406	T	C	-0.08	0.0173	0.8156	3.76e-06	11793	21.3803
rs9804965	12	74902158	A	C	-0.1927	0.0361	0.0662	9.4e-08	11793	28.4889
rs703595	12	103074539	T	C	-0.0715	0.0147	0.2856	1.15e-06	11793	23.654
rs232928	12	113112650	T	C	0.0622	0.0136	0.4128	4.8e-06	11793	20.9136
rs142827114	14	21044934	T	TA	0.1206	0.0263	0.8947	4.53e-06	11793	21.0237
rs144796381	14	93060526	CCAGCA	C	-0.132	0.028	0.0919	2.43e-06	11793	22.2207
rs11074902	16	28285775	A	G	0.0695	0.0139	0.561	5.73e-07	11793	24.9958
rs117222566	17	54851764	A	G	0.271	0.0581	0.9826	3.1e-06	11793	21.7527
rs72643498	21	28777897	A	C	-0.18	0.0376	0.9587	1.69e-06	11793	22.9137
STAM binding protein levels
rs111872246	2	74061232	A	G	0.2195	0.0425	0.0229	2.41e-07	14736	26.6706
rs138897138	2	122731427	A	G	0.1085	0.0218	0.9138	6.46e-07	14736	24.7678
rs116198125	3	14613224	T	C	-0.1484	0.0325	0.9619	4.97e-06	14736	20.8469
rs1034059	6	158193698	A	G	0.0695	0.0145	0.698	1.64e-06	14736	22.9707
rs12531843	7	14143486	C	G	-0.1251	0.0243	0.9177	2.63e-07	14736	26.4998
rs200824954	7	29807677	T	G	0.1578	0.0339	0.0643	3.24e-06	14736	21.6648
rs75610895	10	6800809	T	C	-0.1908	0.0394	0.0247	1.28e-06	14736	23.448
rs111581172	14	104363671	A	G	-0.1722	0.0352	0.0323	9.98e-07	14736	23.9289
rs2280441	15	81240669	A	G	-0.1571	0.0309	0.0404	3.69e-07	14736	25.845
rs114302245	16	84586319	T	C	0.0876	0.0169	0.3579	2.18e-07	14736	26.8643
rs73327656	17	60294757	A	G	0.235	0.0512	0.0269	4.44e-06	14736	21.0638
rs140656901	19	6195636	A	G	0.1288	0.0272	0.0724	2.19e-06	14736	22.42
rs10426867	19	56709656	A	G	0.2031	0.0437	0.0246	3.36e-06	14736	21.5972
rs12152184	22	45002809	A	G	0.0961	0.0208	0.8851	3.83e-06	14736	21.3433
Transforming growth factor-alpha levels
rs78912149	1	166175871	C	G	-0.2692	0.056	0.9835	1.53e-06	14733	23.1055
rs72912115	2	70774295	A	T	0.137	0.0184	0.114	9.65e-14	14733	55.4302
rs34007466	4	16165036	A	G	-0.2684	0.05	0.0153	7.96e-08	14733	28.8115
rs9262670	6	31034990	T	C	0.0717	0.0146	0.2343	9.06e-07	14733	24.1142
rs1963491	8	2654153	C	G	0.1081	0.023	0.905	2.6e-06	14733	22.087
rs34630685	8	13724808	C	G	0.1678	0.0361	0.9681	3.35e-06	14733	21.6028
rs74130123	10	30042437	T	C	-0.2601	0.0508	0.9817	3.05e-07	14733	26.2116
rs4934441	10	90836825	A	G	-0.095	0.0198	0.1322	1.6e-06	14733	23.0175
rs12270510	11	119506018	T	C	0.0959	0.019	0.1107	4.48e-07	14733	25.4725
rs3859189	17	38137033	A	G	0.0655	0.0116	0.5369	1.64e-08	14733	31.8792
rs35496173	17	52896367	T	G	-0.0561	0.0122	0.4039	4.26e-06	14733	21.1421
rs149146289	19	58857883	A	G	0.2856	0.0569	0.9866	5.19e-07	14733	25.1903
Tumor necrosis factor levels
rs12328100	2	86307128	A	G	-0.0649	0.013	0.478	5.97e-07	11785	24.9189
rs333835	2	117991812	A	T	0.1289	0.0254	0.9163	3.88e-07	11785	25.7493
rs7621032	3	108099780	T	C	0.0674	0.0135	0.4514	5.96e-07	11785	24.9218
rs4835254	4	146658520	T	C	-0.1517	0.031	0.9506	9.9e-07	11785	23.9428
rs867063	6	44325149	T	C	0.1175	0.0255	0.078	4.07e-06	11785	21.2286
rs138684734	6	127494091	A	G	0.2512	0.0533	0.9796	2.44e-06	11785	22.2081
rs117427219	7	80365289	A	G	-0.3062	0.0629	0.0173	1.13e-06	11785	23.6938
rs7806921	7	150140762	T	C	-0.0606	0.0131	0.5366	3.73e-06	11785	21.3958
rs148560093	8	136662225	A	G	-0.298	0.0646	0.9824	3.97e-06	11785	21.2762
rs12354434	10	11469516	A	G	-0.1207	0.0247	0.0885	1.03e-06	11785	23.8752
rs1377015	10	106909970	A	G	-0.0653	0.0142	0.2861	4.25e-06	11785	21.1435
rs141295666	12	50824101	T	C	0.3405	0.066	0.0132	2.48e-07	11785	26.6117
rs201738671	15	98409431	CT	C	-0.3487	0.0753	0.0147	3.64e-06	11785	21.4408
rs1266163	17	10503956	A	T	0.1372	0.0288	0.0615	1.9e-06	11785	22.6908
rs9913313	17	15740146	T	C	-0.0836	0.0183	0.344	4.92e-06	11785	20.8659
rs12975019	19	33635097	C	G	-0.1127	0.0226	0.8939	6.14e-07	11785	24.8632
rs6138961	20	2931738	C	G	0.51	0.1077	0.0088	2.19e-06	11785	22.42
rs9614693	22	45932279	T	C	0.0826	0.0177	0.1679	3.06e-06	11785	21.7741
TNF-beta levels
rs77897196	1	63459761	T	C	-0.1917	0.041	0.9711	2.93e-06	11792	21.8576
rs12743015	1	110256931	C	G	-0.1918	0.0403	0.029	1.94e-06	11792	22.6471
rs7583622	2	53931190	A	G	0.0748	0.0161	0.2098	3.38e-06	11792	21.5813
rs112317147	2	119783156	T	C	-0.1441	0.0309	0.0534	3.11e-06	11792	21.7439
rs75508961	2	215601711	C	G	0.1731	0.0362	0.0504	1.74e-06	11792	22.8614
rs192303297	3	141634940	T	C	-0.3872	0.0842	0.0118	4.25e-06	11792	21.1433
rs113244922	4	35497008	T	C	0.2324	0.0499	0.0237	3.2e-06	11792	21.6869
rs114250919	5	21093728	T	C	0.2469	0.049	0.9743	4.69e-07	11792	25.385
rs76913603	5	167809091	A	G	-0.1741	0.0379	0.967	4.36e-06	11792	21.0982
rs115328582	6	29082222	C	G	0.117	0.0232	0.8822	4.58e-07	11792	25.4286
rs74363807	7	46566236	T	C	0.2496	0.0532	0.0218	2.71e-06	11792	22.0086
rs138471526	11	72666063	T	C	-0.3418	0.0735	0.0137	3.31e-06	11792	21.622
rs139511528	12	6429443	A	G	-0.2485	0.0521	0.0294	1.85e-06	11792	22.7459
rs2364485	12	6514963	A	C	0.1759	0.0189	0.1645	1.32e-20	11792	86.6033
rs147423408	12	52132524	A	G	0.1732	0.035	0.0415	7.48e-07	11792	24.4842
rs143019966	13	47656376	T	C	0.2122	0.0451	0.9751	2.54e-06	11792	22.1342
rs12883833	14	34880659	A	G	-0.1252	0.0259	0.0934	1.34e-06	11792	23.3634
rs28700215	15	100064767	T	C	-0.0626	0.0136	0.5824	4.17e-06	11792	21.1835
rs55914821	17	65264208	A	G	0.0748	0.0159	0.7583	2.55e-06	11792	22.1276
Tumor necrosis factor receptor superfamily member 9 levels
rs1776354	1	7972201	A	G	-0.1301	0.013	0.5203	1.41e-23	11784	100.137
rs10178845	2	8443803	A	G	-0.0682	0.0144	0.3043	2.18e-06	11784	22.4269
rs2579649	2	120226781	A	C	-0.0968	0.0199	0.1322	1.15e-06	11784	23.6576
rs150949259	3	177868759	A	G	0.375	0.0809	0.0104	3.56e-06	11784	21.4828
rs140214797	4	28155085	T	G	0.2317	0.0504	0.9796	4.28e-06	11784	21.1309
rs72964492	4	153651229	A	C	0.3111	0.065	0.9869	1.7e-06	11784	22.9034
rs7737635	5	124329728	A	G	0.0924	0.0201	0.1947	4.29e-06	11784	21.129
rs75246422	5	174179760	T	C	-0.0982	0.0203	0.1231	1.32e-06	11784	23.3968
rs4976685	5	176766177	A	G	-0.0693	0.0139	0.6695	6.18e-07	11784	24.8521
rs146380867	8	50188685	A	G	0.3742	0.0814	0.0105	4.29e-06	11784	21.1293
rs10101219	8	99918668	C	G	-0.4015	0.0847	0.9895	2.13e-06	11784	22.4662
rs1846520	8	118333064	A	G	-0.1626	0.0313	0.9533	2.05e-07	11784	26.9823
rs7858310	9	87717237	A	G	0.0707	0.0152	0.7165	3.3e-06	11784	21.6311
rs11202989	10	90880926	T	C	-0.0995	0.0212	0.1219	2.69e-06	11784	22.0242
rs72850206	11	2632174	A	T	-0.1438	0.0281	0.0736	3.1e-07	11784	26.1837
rs9669611	12	6503786	T	C	0.0703	0.015	0.2853	2.78e-06	11784	21.9611
rs12227836	12	67215987	A	G	-0.0669	0.014	0.3517	1.77e-06	11784	22.8309
rs10744409	12	129783438	A	G	0.064	0.0131	0.4447	1.03e-06	11784	23.864
rs76428106	13	28604007	T	C	-0.2714	0.0593	0.9828	4.72e-06	11784	20.9429
rs143274881	13	58754621	A	T	-0.3325	0.0719	0.9767	3.76e-06	11784	21.3822
rs12874404	13	108993494	A	G	-0.1402	0.0296	0.9406	2.17e-06	11784	22.4305
rs8005108	14	20709993	C	G	0.0889	0.0182	0.2828	1.04e-06	11784	23.8554
rs57700441	14	63713358	C	G	-0.1155	0.0228	0.901	4.07e-07	11784	25.6579
rs118083884	17	16522922	A	G	0.3284	0.0668	0.019	8.83e-07	11784	24.1646
rs1645331	19	49126012	C	G	0.097	0.0206	0.8419	2.49e-06	11784	22.1684
rs192538756	20	2629394	A	T	0.1189	0.0242	0.8742	8.96e-07	11784	24.1357
Tumor necrosis factor ligand superfamily member 14 levels
rs34234945	1	119086415	G	GA	-0.0805	0.0171	0.5253	2.51e-06	11793	22.1578
rs10211598	2	137066601	T	C	-0.0628	0.0137	0.6354	4.56e-06	11793	21.009
rs7688836	4	94769686	A	G	-0.0818	0.0166	0.2019	8.32e-07	11793	24.2782
rs147119146	4	125709779	A	C	-0.2421	0.0498	0.0299	1.17e-06	11793	23.6296
rs76778362	5	39861942	C	G	-0.2117	0.043	0.0273	8.51e-07	11793	24.2343
rs9295562	6	22713651	T	C	-0.0651	0.0141	0.3144	3.89e-06	11793	21.3133
rs115950744	6	56788897	A	G	-0.2574	0.0506	0.0213	3.64e-07	11793	25.8727
rs78336300	8	27416526	A	C	0.2392	0.0522	0.0209	4.6e-06	11793	20.9946
rs117720118	8	36844946	T	G	-0.1456	0.0303	0.0551	1.55e-06	11793	23.0868
rs79233212	8	99636603	A	G	-0.2358	0.0506	0.023	3.16e-06	11793	21.7127
rs59801342	9	132432461	A	G	0.229	0.0497	0.024	4.07e-06	11793	21.2268
rs79791117	10	111146614	T	C	-0.2336	0.0511	0.9787	4.84e-06	11793	20.8944
rs200343163	11	119053595	CA	C	0.141	0.0307	0.0729	4.37e-06	11793	21.0905
rs1461044	12	74925803	T	C	-0.1519	0.0316	0.0635	1.53e-06	11793	23.103
rs11105725	12	91045724	T	C	-0.0683	0.0147	0.3338	3.38e-06	11793	21.5841
rs4772260	13	100645723	T	C	0.0619	0.0135	0.5736	4.54e-06	11793	21.0204
rs184708984	15	23989218	T	C	-0.6334	0.1109	0.0083	1.12e-08	11793	32.6151
rs74600570	15	79463978	T	C	-0.2255	0.0472	0.0287	1.77e-06	11793	22.821
rs2738591	16	78681855	T	C	-0.063	0.0133	0.5474	2.17e-06	11793	22.4339
rs9961731	18	11626563	A	G	0.1048	0.0208	0.1883	4.69e-07	11793	25.3818
rs6146233	18	14024481	G	GTCTGCATCTGCAATGACATTGCA	0.0919	0.0197	0.7769	3.09e-06	11793	21.7583
rs9962377	18	70105531	T	C	-0.0905	0.0186	0.1483	1.14e-06	11793	23.67
rs11085155	19	5968688	A	G	-0.0811	0.0176	0.1772	4.07e-06	11793	21.2296
rs344560	19	6665020	T	C	-0.4894	0.0273	0.0625	7.29e-72	11793	321.314
rs11569551	19	6682873	A	G	0.2584	0.0327	0.0429	2.74e-15	11793	62.4332
rs76688046	19	29938464	T	C	0.1032	0.0215	0.8112	1.59e-06	11793	23.0361
TNF-related apoptosis-inducing ligand levels
rs16840522	1	196710916	T	C	-0.1191	0.0147	0.8073	5.4e-16	14735	65.6342
rs2138380	2	203169224	A	G	0.0882	0.0182	0.8717	1.26e-06	14735	23.482
rs368805685	2	209615008	A	G	-0.2297	0.0501	0.0323	4.54e-06	14735	21.0178
rs28424593	3	113950321	A	T	-0.1311	0.0279	0.9501	2.62e-06	14735	22.0769
rs490342	3	172130799	T	G	0.1252	0.02	0.1051	3.85e-10	14735	39.1823
rs79287178	3	172294500	A	G	-0.4891	0.0342	0.0333	2.15e-46	14735	204.496
rs5030044	3	186449122	A	G	0.285	0.0187	0.886	1.9e-52	14735	232.246
rs146922303	4	57703725	T	C	0.1622	0.0347	0.0376	2.95e-06	14735	21.8466
rs142889372	4	67749461	C	G	-0.2835	0.0606	0.0106	2.89e-06	14735	21.8828
rs145386370	4	69327121	T	G	0.2641	0.0535	0.019	7.96e-07	14735	24.3652
rs114597610	5	75017740	T	C	-0.26	0.0564	0.0161	4.03e-06	14735	21.2486
rs111257277	5	162595921	A	G	0.189	0.037	0.9721	3.25e-07	14735	26.0892
rs78956561	6	18023031	A	T	0.1694	0.0354	0.0304	1.71e-06	14735	22.8961
rs140862652	6	33692744	A	C	0.1342	0.0265	0.063	4.1e-07	14735	25.6421
rs2894910	6	57391519	T	C	0.0807	0.0175	0.5094	4e-06	14735	21.2624
rs1065657	6	90047013	A	G	0.0655	0.0118	0.4536	2.84e-08	14735	30.8077
rs6969337	7	52792820	T	C	0.1823	0.038	0.9624	1.61e-06	14735	23.0116
rs141011299	7	135852098	A	G	-0.5024	0.1076	0.0051	3.02e-06	14735	21.798
rs2418781	10	107586667	T	G	-0.1452	0.0316	0.0401	4.33e-06	14735	21.1106
rs180941492	11	103163928	A	G	-0.244	0.0491	0.0227	6.71e-07	14735	24.6921
rs11367365	12	104263399	T	TC	-0.0927	0.0194	0.8697	1.77e-06	14735	22.8295
rs2113173	16	57345733	T	C	0.0691	0.0145	0.2543	1.88e-06	14735	22.7071
rs8178824	17	64224775	T	C	0.2575	0.037	0.029	3.42e-12	14735	48.4275
rs654488	18	29804863	A	T	-0.0894	0.0115	0.4593	7.61e-15	14735	60.4255
TNF-related activation-induced cytokine levels
rs72636362	1	1973608	A	G	0.302	0.0635	0.9818	1.98e-06	14736	22.6156
rs34221978	1	22143382	A	G	0.167	0.0344	0.0349	1.21e-06	14736	23.5644
rs72781813	2	17337409	T	G	0.2368	0.0486	0.9817	1.1e-06	14736	23.7373
rs113835939	2	30655453	A	C	-0.1939	0.0416	0.976	3.15e-06	14736	21.7225
rs76488966	2	104163036	T	G	-0.1719	0.0366	0.9693	2.64e-06	14736	22.0562
rs201831835	2	136379377	A	C	0.1377	0.0285	0.9227	1.35e-06	14736	23.341
rs77980965	3	83133339	T	C	-0.2976	0.0641	0.9853	3.44e-06	14736	21.5522
rs79287178	3	172294500	A	G	-0.4987	0.0343	0.0334	6.82e-48	14736	211.364
rs11713634	3	194061578	A	G	-0.0978	0.015	0.2943	7.03e-11	14736	42.5046
rs181906998	4	8958677	A	T	-0.1043	0.0211	0.7203	7.69e-07	14736	24.4312
rs4365726	4	105828656	A	G	-0.0777	0.0166	0.1504	2.86e-06	14736	21.9062
rs150011668	4	111911027	T	C	-0.1376	0.0281	0.9058	9.74e-07	14736	23.9754
rs1432791	5	160174315	T	C	-0.0549	0.0118	0.4357	3.28e-06	14736	21.6432
rs17221073	6	33048371	C	G	0.2646	0.0498	0.018	1.08e-07	14736	28.2268
rs6932751	6	90249507	A	G	0.054	0.0116	0.5245	3.24e-06	14736	21.6677
rs3801000	7	50811081	A	G	0.0686	0.013	0.2872	1.31e-07	14736	27.8421
rs17302	7	142245686	T	G	-0.0625	0.013	0.2875	1.53e-06	14736	23.1108
rs2975421	8	19490180	T	G	-0.078	0.017	0.8529	4.47e-06	14736	21.049
rs62501135	8	23089208	A	G	-0.1532	0.0148	0.2051	4.13e-25	14736	107.136
rs183217699	8	83420230	C	G	-0.1254	0.0272	0.9313	4.02e-06	14736	21.2519
rs10692358	8	106487095	G	GCTT	0.0651	0.0141	0.3712	3.89e-06	14736	21.314
rs2468187	8	120201029	T	C	-0.1618	0.0118	0.4162	8.62e-43	14736	187.99
rs5001566	9	16905616	A	T	0.1215	0.0265	0.0705	4.54e-06	14736	21.0185
rs6479556	9	93147790	T	G	0.07	0.0148	0.8064	2.25e-06	14736	22.3673
rs146394357	11	15332937	A	AAACAAC	0.0902	0.0191	0.8217	2.33e-06	14736	22.2991
rs78045189	11	37130843	C	G	-0.0695	0.0151	0.3443	4.17e-06	14736	21.1815
rs75991751	12	129430611	T	G	-0.2685	0.0539	0.9818	6.31e-07	14736	24.8114
rs4512994	13	43039673	A	C	0.1172	0.0116	0.4634	5.33e-24	14736	102.066
rs4334157	13	68202750	T	C	-0.1684	0.0356	0.0319	2.24e-06	14736	22.3731
rs704	17	26694861	A	G	-0.1085	0.0116	0.4755	8.48e-21	14736	87.4751
rs150416959	19	35131252	C	G	0.1462	0.0315	0.0491	3.46e-06	14736	21.5385
rs6063153	20	46454945	T	C	0.0636	0.0126	0.3364	4.47e-07	14736	25.475
Thymic stromal lymphopoietin levels
rs7550374	1	240843947	C	G	-0.0928	0.0187	0.8143	6.96e-07	11793	24.6229
rs12472785	2	2626966	C	G	-0.074	0.0153	0.758	1.32e-06	11793	23.3887
rs13414099	2	239484610	T	C	-0.0834	0.0178	0.4567	2.79e-06	11793	21.9492
rs4724126	7	42730058	T	G	0.0846	0.0152	0.2624	2.61e-08	11793	30.9728
rs72652144	8	69813968	A	G	0.1629	0.0345	0.9535	2.34e-06	11793	22.291
rs112206094	9	23277990	A	T	-0.0934	0.0201	0.1258	3.37e-06	11793	21.5888
rs117095006	10	34395970	A	G	-0.1569	0.0338	0.0499	3.45e-06	11793	21.5446
rs72811179	10	108726426	T	C	-0.2956	0.063	0.0141	2.7e-06	11793	22.0117
rs145111430	11	121946210	A	G	0.2674	0.0575	0.9812	3.31e-06	11793	21.6229
rs190906347	15	60209215	A	C	0.3219	0.066	0.0132	1.08e-06	11793	23.7838
rs140886020	15	79915029	A	G	0.1619	0.0351	0.0381	3.98e-06	11793	21.2719
rs12448125	16	8805947	T	G	0.1784	0.0367	0.0353	1.17e-06	11793	23.6257
rs7406537	17	80919387	A	G	-0.0643	0.0139	0.4553	3.73e-06	11793	21.3953
rs185922111	20	37959633	A	G	0.3618	0.0747	0.9877	1.28e-06	11793	23.4543
Tumor necrosis factor ligand superfamily member 12 levels
rs12145644	1	162517994	A	T	-0.0727	0.0141	0.2484	2.52e-07	14736	26.581
rs2738752	1	221052765	A	G	-0.0591	0.0129	0.6653	4.62e-06	14736	20.9863
rs12726054	1	233623860	A	G	0.109	0.0228	0.0734	1.75e-06	14736	22.852
rs2163333	2	53077754	A	G	0.1404	0.0273	0.9522	2.71e-07	14736	26.4454
rs201620545	2	99371601	A	G	-0.0849	0.0168	0.8184	4.34e-07	14736	25.5351
rs370700488	2	174602835	A	AG	-0.0644	0.014	0.4998	4.22e-06	14736	21.1571
rs3821473	3	59625877	A	G	-0.0622	0.0136	0.2327	4.8e-06	14736	20.9143
rs73133996	3	98429219	C	G	0.0812	0.012	0.4558	1.32e-11	14736	45.7816
rs1965399	3	142705695	A	G	-0.1312	0.028	0.9544	2.79e-06	14736	21.9529
rs9842051	3	143021856	C	G	0.1192	0.014	0.748	1.68e-17	14736	72.4832
rs78254232	3	174384187	T	C	-0.2108	0.0456	0.9813	3.79e-06	14736	21.3674
rs11738159	5	167311493	T	C	0.0577	0.0119	0.4339	1.24e-06	14736	23.5071
rs117799464	6	70731400	A	G	0.2043	0.0443	0.9767	3.99e-06	14736	21.2652
rs16879825	6	88516736	A	G	-0.2027	0.0438	0.9577	3.69e-06	14736	21.4141
rs11136339	8	145013345	T	C	0.0613	0.0122	0.388	5.05e-07	14736	25.2431
rs56023600	9	5636355	T	C	-0.0856	0.0186	0.8764	4.18e-06	14736	21.1769
rs7019909	9	33113322	T	C	-0.0897	0.0193	0.1102	3.36e-06	14736	21.5979
rs201375822	10	17895807	T	C	0.1082	0.0193	0.2616	2.07e-08	14736	31.4254
rs111641307	10	51775971	C	G	-0.401	0.0871	0.9859	4.15e-06	14736	21.1931
rs76047473	10	132815955	T	C	0.1318	0.0286	0.0482	4.06e-06	14736	21.2344
rs10831650	11	11644391	A	G	0.0692	0.0125	0.3558	3.09e-08	14736	30.6431
rs58743186	11	130975896	A	G	-0.0717	0.0154	0.1931	3.23e-06	14736	21.6739
rs73590361	12	592399	T	C	-0.0744	0.0161	0.1517	3.82e-06	14736	21.3518
rs117550445	12	82487578	C	G	-0.1855	0.0377	0.9706	8.64e-07	14736	24.2073
rs4882710	12	129101566	T	C	0.0666	0.0131	0.3457	3.7e-07	14736	25.8432
rs76133364	19	19706214	A	C	0.1896	0.0369	0.0315	2.77e-07	14736	26.3976
Urokinase-type plasminogen activator levels
rs202063542	1	152190722	T	C	0.2771	0.0607	0.9835	4.99e-06	14734	20.8371
rs7564243	2	160726868	A	G	-0.0852	0.0114	0.5375	7.8e-14	14734	55.8484
rs6805474	3	56631258	A	G	0.0952	0.0176	0.1456	6.33e-08	14734	29.2543
rs62286554	3	193665003	T	C	-0.091	0.019	0.8498	1.67e-06	14734	22.9359
rs1074669	4	35016704	A	G	-0.0548	0.0119	0.5246	4.12e-06	14734	21.2035
rs59772299	5	126921537	T	G	0.0627	0.0133	0.7552	2.43e-06	14734	22.2215
rs72727847	8	139662968	C	G	0.1968	0.0417	0.0253	2.37e-06	14734	22.2699
rs10992204	9	94784966	A	G	0.1061	0.0217	0.1034	1.01e-06	14734	23.903
rs2227575	10	75677840	A	C	-0.0946	0.0115	0.5624	1.93e-16	14734	67.6593
rs10840566	11	11142087	A	G	0.0784	0.0154	0.1671	3.56e-07	14734	25.9138
rs144470316	12	105734364	C	G	0.3395	0.0656	0.0119	2.28e-07	14734	26.7801
rs704	17	26694861	A	G	0.0567	0.0115	0.4758	8.2e-07	14734	24.3059
rs4800787	18	24686365	T	C	-0.094	0.0125	0.3008	5.48e-14	14734	56.5427
rs4251805	19	44174441	T	C	-0.422	0.0311	0.0405	6.1e-42	14734	184.096
Vascular endothelial growth factor A levels
rs183596950	4	31819358	A	G	-0.07	0.0152	0.6438	4.12e-06	14744	21.2056
rs7688836	4	94769686	A	G	-0.0685	0.0145	0.2065	2.31e-06	14744	22.3145
rs16883415	5	54043585	T	C	-0.22	0.0457	0.9797	1.48e-06	14744	23.1715
rs114694170	5	88180196	T	C	-0.1625	0.0267	0.9462	1.16e-09	14744	37.0361
rs11953790	5	117371187	T	C	-0.1842	0.0374	0.028	8.43e-07	14744	24.2537
rs9369434	6	43918407	T	C	-0.3686	0.012	0.4233	1e-200	14744	943.386
rs9349270	6	44043492	A	C	0.1055	0.0188	0.1166	2e-08	14744	31.4869
rs7808444	7	68565319	A	C	-0.0628	0.0137	0.6119	4.56e-06	14744	21.0097
rs1208181	7	144108520	T	C	-0.079	0.0166	0.8309	1.95e-06	14744	22.6454
rs11378248	8	4640472	CAAA	C	-0.1533	0.0325	0.0727	2.39e-06	14744	22.2463
rs4875579	8	5413008	C	G	-0.0741	0.0158	0.8345	2.73e-06	14744	21.9919
rs117976551	8	73592332	C	G	-0.2163	0.0449	0.9739	1.45e-06	14744	23.2039
rs11789392	9	2694914	T	C	0.1383	0.0131	0.5728	4.7e-26	14744	111.44
rs145703410	9	3020960	T	C	-0.2475	0.0539	0.0153	4.39e-06	14744	21.0821
rs12784822	10	104076091	A	G	-0.3266	0.0715	0.0091	4.93e-06	14744	20.8623
rs10840177	11	2028103	C	G	-0.0683	0.0142	0.7087	1.51e-06	14744	23.1316
rs34536806	11	95274487	T	G	0.0992	0.0208	0.9024	1.85e-06	14744	22.7425
rs6582666	12	46909886	C	G	-0.1288	0.0265	0.9341	1.17e-06	14744	23.6201
rs145846107	12	75261276	T	C	0.2736	0.0582	0.0162	2.59e-06	14744	22.0967
rs138648222	13	29335624	C	G	0.1981	0.0397	0.0248	6.04e-07	14744	24.896
rs144037665	13	77462624	A	C	-0.2779	0.0603	0.9871	4.05e-06	14744	21.2365
rs1203834	16	231541	T	C	0.1174	0.0253	0.069	3.48e-06	14744	21.5296
rs62640435	19	14759939	T	C	-0.0671	0.0127	0.296	1.27e-07	14744	27.9112
SNPs, single nucleotide polymorphisms; Chr, chromosome; EA, effect allele; EAF, effect allele frequency; NEA, non-effect allele; SE, standard error

## Sheet: Table S3
Table S3. MR estimates of ninety-one inflammatory cytokines on CHD.
Exposures	Abbreviation	No. of SNPs	IVW			MR-Egger			Weighted Median			Simple mode			Wighted Mode
			OR	95%CI	P value	OR	95%CI	P value	OR	95%CI	P value	OR	95%CI	P value	OR	95%CI	P value
Eukaryotic translation initiation factor 4E-binding protein 1 levels	4E-BP1	8	1.03177	(0.92 , 1.16)	0.603435	1.02517	(0.73 , 1.43)	0.889283	1.09467	(0.93 , 1.29)	0.274595	1.16371	(0.87 , 1.55)	0.333541	1.16587	(0.90 , 1.51)	0.278201
Adenosine Deaminase levels	ADA	10	0.976838	(0.94 , 1.02)	0.275046	0.952972	(0.91 , 1.00)	0.0972856	0.965347	(0.92 , 1.01)	0.154005	1.01827	(0.91 , 1.14)	0.761723	0.964678	(0.92 , 1.01)	0.158039
Artemin levels	ARTN	16	0.985876	(0.91 , 1.07)	0.731951	0.883836	(0.69 , 1.12)	0.331112	0.971192	(0.87 , 1.08)	0.586503	0.9607	(0.79 , 1.17)	0.692013	0.968488	(0.80 , 1.17)	0.740561
Axin-1 levels	AXIN1	8	1.03752	(0.93 , 1.15)	0.49362	0.935605	(0.72 , 1.21)	0.632079	1.0033	(0.87 , 1.16)	0.963482	1.05879	(0.86 , 1.30)	0.602359	1.00375	(0.82 , 1.22)	0.971312
beta-nerve growth factor levels	β-NGF	17	0.972074	(0.90 , 1.05)	0.481843	1.02626	(0.85 , 1.23)	0.785506	0.990111	(0.89 , 1.10)	0.850134	1.00633	(0.85 , 1.19)	0.941846	1.00361	(0.86 , 1.16)	0.962774
Caspase 8 levels	CASP8	10	1.02676	(0.94 , 1.12)	0.551633	1.01969	(0.83 , 1.25)	0.858172	1.02979	(0.92 , 1.15)	0.613676	1.09787	(0.91 , 1.33)	0.361461	1.01465	(0.88 , 1.17)	0.843943
Eotaxin levels	CCL11	17	1.10375	(1.03 , 1.18)	0.00341723	0.998585	(0.87 , 1.14)	0.983638	1.05171	(0.96 , 1.15)	0.285414	1.09479	(0.94 , 1.28)	0.275829	1.02885	(0.92 , 1.15)	0.628327
C-C motif chemokine 19 levels	CCL19	16	1.01438	(0.95 , 1.08)	0.671524	1.05394	(0.93 , 1.19)	0.412623	0.997736	(0.92 , 1.09)	0.958315	0.996752	(0.86 , 1.15)	0.965901	1.01201	(0.92 , 1.11)	0.812106
C-C motif chemokine 20 levels	CCL20	15	1.14829	(1.05 , 1.25)	0.00226523	1.32228	(1.03 , 1.70)	0.0469515	1.08319	(0.97 , 1.21)	0.159496	1.21085	(0.98 , 1.49)	0.0953377	1.00143	(0.83 , 1.21)	0.988581
C-C motif chemokine 23 levels	CCL23	21	0.995324	(0.95 , 1.04)	0.829681	1.01656	(0.96 , 1.08)	0.587152	1.01386	(0.97 , 1.06)	0.559382	0.974782	(0.85 , 1.11)	0.71073	1.01293	(0.97 , 1.06)	0.586688
C-C motif chemokine 25 levels	CCL25	21	1.03399	(1.00 , 1.07)	0.086857	1.04582	(0.99 , 1.11)	0.157048	1.03795	(0.99 , 1.09)	0.126619	1.03656	(0.95 , 1.13)	0.44312	1.03846	(0.99 , 1.09)	0.138403
C-C motif chemokine 28 levels	CCL28	18	1.04674	(0.94 , 1.16)	0.40091	1.18408	(0.96 , 1.47)	0.142591	1.06912	(0.95 , 1.20)	0.25129	1.18768	(0.96 , 1.47)	0.135837	1.00542	(0.84 , 1.20)	0.953735
C-C motif chemokine 4 levels	CCL4	15	1.0238	(0.98 , 1.07)	0.249807	1.03038	(0.97 , 1.09)	0.316291	1.01775	(0.97 , 1.07)	0.481747	0.999344	(0.89 , 1.12)	0.99141	1.03248	(0.99 , 1.08)	0.190012
Natural killer cell receptor 2B4 levels	CD244	20	0.983777	(0.93 , 1.05)	0.596618	1.03812	(0.92 , 1.17)	0.558042	0.989715	(0.92 , 1.07)	0.790056	0.971709	(0.83 , 1.13)	0.718546	0.985842	(0.91 , 1.07)	0.742759
CD40L receptor levels	CD40LG	16	0.991661	(0.95 , 1.04)	0.702559	0.979651	(0.92 , 1.04)	0.518342	0.984975	(0.94 , 1.03)	0.548557	0.967363	(0.84 , 1.11)	0.644062	0.984024	(0.94 , 1.03)	0.535881
T-cell surface glycoprotein CD5 levels	CD5	17	0.9785	(0.91 , 1.05)	0.535273	0.900163	(0.76 , 1.07)	0.25371	0.976016	(0.89 , 1.07)	0.60626	0.983099	(0.86 , 1.12)	0.802865	0.976863	(0.86 , 1.11)	0.715098
T-cell surface glycoprotein CD6 isoform levels	CD6	15	0.99962	(0.97 , 1.04)	0.98293	0.990058	(0.94 , 1.04)	0.690004	0.992404	(0.95 , 1.03)	0.7045	0.964181	(0.87 , 1.07)	0.512024	0.991765	(0.96 , 1.03)	0.669995
CUB domain-containing protein 1 levels	CDCP1	19	1.03387	(0.98 , 1.09)	0.232506	0.97067	(0.88 , 1.07)	0.564654	0.995175	(0.92 , 1.07)	0.90091	1.09763	(0.94 , 1.28)	0.254767	0.995791	(0.92 , 1.08)	0.918593
Macrophage colony-stimulating factor 1 levels	CSF1	16	1.08753	(1.01 , 1.17)	0.0199229	1.08671	(0.90 , 1.31)	0.388719	1.1338	(1.03 , 1.25)	0.00932836	1.08041	(0.93 , 1.25)	0.31551	1.12779	(1.02 , 1.24)	0.03064
Cystatin D levels	CST5	31	1.02627	(0.99 , 1.06)	0.155949	1.05631	(1.00 , 1.12)	0.0680909	1.05308	(1.00 , 1.11)	0.0387671	1.04923	(0.95 , 1.16)	0.363027	1.04693	(1.00 , 1.10)	0.0691901
Fractalkine levels	CX3CL1	18	0.991969	(0.90 , 1.10)	0.875913	1.06595	(0.82 , 1.39)	0.646088	0.940457	(0.84 , 1.05)	0.261139	0.912204	(0.78 , 1.07)	0.267738	0.935005	(0.80 , 1.09)	0.412845
C-X-C motif chemokine 1 levels	CXCL1	9	0.989133	(0.94 , 1.04)	0.691155	0.988289	(0.91 , 1.08)	0.799956	1.00274	(0.94 , 1.07)	0.930571	0.892006	(0.78 , 1.02)	0.122755	1.00007	(0.94 , 1.06)	0.998265
C-X-C motif chemokine 10 levels	CXCL10	19	1.00477	(0.94 , 1.08)	0.895827	1.05116	(0.92 , 1.20)	0.473682	1.00441	(0.91 , 1.11)	0.929864	0.916875	(0.77 , 1.09)	0.348609	1.02018	(0.89 , 1.17)	0.77854
C-X-C motif chemokine 11 levels	CXCL11	19	0.955906	(0.90 , 1.02)	0.150668	0.974117	(0.86 , 1.11)	0.693772	0.956389	(0.88 , 1.04)	0.317222	0.950539	(0.83 , 1.08)	0.455723	0.955507	(0.87 , 1.05)	0.357296
C-X-C motif chemokine 5 levels	CXCL5	13	0.961464	(0.90 , 1.03)	0.24067	0.93062	(0.85 , 1.02)	0.16176	0.956583	(0.91 , 1.01)	0.116278	0.882353	(0.77 , 1.01)	0.0917001	0.953683	(0.90 , 1.01)	0.114515
C-X-C motif chemokine 6 levels	CXCL6	8	1.0397	(0.99 , 1.09)	0.091118	1.04759	(0.98 , 1.12)	0.247619	1.04088	(0.99 , 1.09)	0.0946964	1.05672	(0.94 , 1.19)	0.402672	1.04105	(1.00 , 1.09)	0.121471
C-X-C motif chemokine 9 levels	CXCL9	14	1.00716	(0.93 , 1.09)	0.865625	1.10396	(0.90 , 1.35)	0.351368	0.992841	(0.88 , 1.12)	0.904153	1.06279	(0.89 , 1.26)	0.502832	1.00653	(0.89 , 1.14)	0.920012
Delta and Notch-like epidermal growth factor-related receptor levels	DNER	14	1.03787	(0.96 , 1.12)	0.350768	0.9361	(0.73 , 1.20)	0.613111	1.04841	(0.95 , 1.16)	0.353574	1.05331	(0.89 , 1.24)	0.542938	1.04581	(0.91 , 1.20)	0.536166
Protein S100-A12 levels	S100A12	17	1.03262	(0.96 , 1.11)	0.36236	0.964259	(0.84 , 1.11)	0.620058	1.00623	(0.91 , 1.11)	0.901886	1.0217	(0.87 , 1.20)	0.792943	1.00933	(0.90 , 1.13)	0.873614
Fibroblast growth factor 19 levels	FGF19	15	0.922214	(0.84 , 1.01)	0.076036	0.961181	(0.77 , 1.19)	0.725884	0.971192	(0.86 , 1.10)	0.65224	1.01828	(0.82 , 1.26)	0.870463	1.0088	(0.83 , 1.23)	0.931888
Fibroblast growth factor 21 levels	FGF21	7	1.13956	(1.01 , 1.29)	0.0375014	1.30987	(0.95 , 1.81)	0.163964	1.03655	(0.88 , 1.23)	0.673853	1.02061	(0.81 , 1.28)	0.866083	1.02061	(0.82 , 1.26)	0.857393
Fibroblast growth factor 23 levels	FGF23	13	0.967631	(0.89 , 1.05)	0.452719	0.981124	(0.74 , 1.30)	0.895476	1.01504	(0.90 , 1.14)	0.806104	0.998471	(0.80 , 1.25)	0.98964	1.04129	(0.88 , 1.23)	0.648681
Fibroblast growth factor 5 levels	FGF5	17	0.974144	(0.91 , 1.05)	0.471697	0.966422	(0.82 , 1.14)	0.691071	0.975187	(0.88 , 1.08)	0.619414	0.915737	(0.76 , 1.10)	0.354819	1.00738	(0.88 , 1.16)	0.918395
Fms-related tyrosine kinase 3 ligand levels	FLT3LG	8	1.25709	(1.09 , 1.44)	0.00118064	0.983984	(0.67 , 1.44)	0.937006	1.17642	(1.01 , 1.37)	0.0388269	1.0349	(0.81 , 1.33)	0.794751	1.11926	(0.94 , 1.34)	0.257827
Glial cell line-derived neurotrophic factor levels	GDNF	13	1.00071	(0.94 , 1.07)	0.982122	0.976422	(0.88 , 1.09)	0.676526	1.00201	(0.93 , 1.08)	0.959635	1.02955	(0.90 , 1.18)	0.682843	1.0024	(0.92 , 1.09)	0.954825
Hepatocyte growth factor levels	HGF	16	1.02023	(0.94 , 1.11)	0.627409	1.08063	(0.91 , 1.28)	0.380294	1.06041	(0.95 , 1.19)	0.315043	1.09221	(0.89 , 1.34)	0.410703	1.08967	(0.92 , 1.30)	0.346092
Interferon gamma levels	IFN-γ	8	0.926954	(0.80 , 1.07)	0.314155	0.923301	(0.67 , 1.26)	0.636005	1.00631	(0.86 , 1.18)	0.937224	1.02663	(0.81 , 1.31)	0.836137	1.04121	(0.86 , 1.26)	0.695888
Interleukin-10 levels	IL-10	14	0.952726	(0.88 , 1.03)	0.237233	0.860865	(0.72 , 1.03)	0.123874	0.931723	(0.83 , 1.05)	0.24256	0.897873	(0.75 , 1.08)	0.265259	0.915455	(0.79 , 1.06)	0.256151
Interleukin-10 receptor subunit alpha levels	IL10RA	7	0.970557	(0.88 , 1.07)	0.532402	0.921038	(0.78 , 1.09)	0.374789	0.938522	(0.82 , 1.07)	0.341859	0.922636	(0.76 , 1.12)	0.446176	0.937134	(0.81 , 1.08)	0.413197
Interleukin-10 receptor subunit beta levels	IL10RB	16	0.990412	(0.95 , 1.03)	0.637057	0.988819	(0.93 , 1.05)	0.702755	0.991768	(0.95 , 1.04)	0.712077	1.0114	(0.88 , 1.16)	0.876744	0.992706	(0.95 , 1.04)	0.73698
Interleukin-12 subunit beta levels	IL12B	19	1.02419	(0.97 , 1.08)	0.398439	1.01399	(0.91 , 1.13)	0.810923	1.01146	(0.94 , 1.08)	0.747953	1.00812	(0.89 , 1.14)	0.901902	1.01193	(0.94 , 1.09)	0.757786
Interleukin-13 levels	IL-13	10	1.03733	(0.92 , 1.16)	0.534527	0.895026	(0.68 , 1.18)	0.456681	1.02924	(0.91 , 1.17)	0.659123	1.04513	(0.84 , 1.30)	0.701416	1.03815	(0.85 , 1.27)	0.719563
Interleukin-15 receptor subunit alpha levels	IL15RA	11	1.03779	(0.99 , 1.09)	0.157924	0.990925	(0.91 , 1.08)	0.841091	1.02596	(0.98 , 1.07)	0.267297	1.15936	(1.02 , 1.31)	0.0414399	1.02573	(0.98 , 1.08)	0.318265
Interleukin-17A levels	IL-17A	12	1.02587	(0.94 , 1.12)	0.567799	0.998015	(0.79 , 1.25)	0.986754	1.01693	(0.91 , 1.14)	0.766528	1.02225	(0.85 , 1.23)	0.820171	1.02503	(0.86 , 1.23)	0.792206
Interleukin-17C levels	IL-17C	17	1.02823	(0.95 , 1.11)	0.479712	1.08154	(0.86 , 1.36)	0.50841	1.01429	(0.92 , 1.12)	0.771347	1.05346	(0.88 , 1.26)	0.582189	0.965731	(0.83 , 1.13)	0.664861
Interleukin-18 levels	IL-18	17	0.962143	(0.90 , 1.03)	0.286677	0.892859	(0.77 , 1.04)	0.169064	0.972187	(0.88 , 1.07)	0.564024	0.843438	(0.71 , 1.00)	0.0614823	0.969456	(0.88 , 1.07)	0.5392
interleukin-18 receptor 1 levels	IL18R1	18	1.00288	(0.97 , 1.04)	0.862386	0.980282	(0.93 , 1.03)	0.461437	0.987604	(0.95 , 1.03)	0.529457	0.960115	(0.87 , 1.06)	0.426307	0.988556	(0.95 , 1.02)	0.524583
Interleukin-1-alpha levels	IL-1α	11	0.96339	(0.88 , 1.05)	0.391117	0.955621	(0.77 , 1.19)	0.694644	0.946794	(0.84 , 1.07)	0.377407	1.02561	(0.86 , 1.23)	0.789006	0.92932	(0.79 , 1.10)	0.413849
Interleukin-2 levels	IL-2	13	1.04463	(0.95 , 1.14)	0.343479	1.12161	(0.88 , 1.43)	0.376073	1.03875	(0.92 , 1.18)	0.555801	1.18564	(0.97 , 1.44)	0.116383	1.02608	(0.86 , 1.23)	0.782611
Interleukin-20 levels	IL-20	11	0.955069	(0.87 , 1.05)	0.324939	0.913525	(0.77 , 1.09)	0.330626	1.0167	(0.89 , 1.16)	0.806341	0.987594	(0.79 , 1.23)	0.912888	1.01286	(0.87 , 1.18)	0.869705
Interleukin-20 receptor subunit alpha levels	IL20RA	9	1.00165	(0.88 , 1.13)	0.979271	0.993543	(0.72 , 1.38)	0.970203	1.0721	(0.93 , 1.24)	0.343092	1.02933	(0.85 , 1.25)	0.779235	1.05784	(0.89 , 1.26)	0.538633
Interleukin-22 receptor subunit alpha-1 levels	IL22RA1	8	0.952051	(0.86 , 1.05)	0.345291	0.90785	(0.74 , 1.12)	0.403453	0.956149	(0.84 , 1.08)	0.482388	0.993396	(0.83 , 1.19)	0.945488	1.00043	(0.87 , 1.15)	0.995354
Interleukin-24 levels	IL-24	10	1.02566	(0.93 , 1.13)	0.613378	1.10016	(0.89 , 1.36)	0.397845	1.01252	(0.89 , 1.15)	0.852033	0.999989	(0.83 , 1.21)	0.999914	1.01077	(0.85 , 1.21)	0.907917
Interleukin-2 receptor subunit beta levels	IL2RB	11	1.03924	(0.94 , 1.15)	0.466785	0.982046	(0.78 , 1.24)	0.882912	1.02355	(0.89 , 1.18)	0.74437	0.948385	(0.74 , 1.21)	0.680552	0.969786	(0.78 , 1.21)	0.792331
Interleukin-33 levels	IL-33	9	0.914602	(0.82 , 1.01)	0.0901957	1.05011	(0.77 , 1.43)	0.764672	0.913232	(0.80 , 1.04)	0.178547	0.887005	(0.73 , 1.08)	0.262158	0.918034	(0.76 , 1.12)	0.4156
Interleukin-4 levels	IL-4	10	0.996834	(0.91 , 1.09)	0.946204	1.15715	(0.91 , 1.47)	0.266738	1.03207	(0.91 , 1.18)	0.635195	1.09466	(0.90 , 1.34)	0.398626	1.08183	(0.91 , 1.29)	0.400326
Interleukin-5 levels	IL-5	8	0.976544	(0.87 , 1.10)	0.687626	0.8687	(0.61 , 1.24)	0.463228	0.967278	(0.84 , 1.11)	0.641101	0.98263	(0.81 , 1.19)	0.864303	0.984758	(0.81 , 1.20)	0.880787
Interleukin-6 levels	IL-6	7	1.01367	(0.88 , 1.17)	0.848638	1.08804	(0.83 , 1.42)	0.559782	1.02359	(0.87 , 1.21)	0.780264	0.971134	(0.76 , 1.25)	0.827163	1.00602	(0.79 , 1.27)	0.961844
Interleukin-7 levels	IL-7	9	1.11944	(1.00 , 1.25)	0.0500058	1.00743	(0.69 , 1.48)	0.970797	1.09637	(0.95 , 1.27)	0.216421	1.11448	(0.89 , 1.39)	0.361905	1.11894	(0.92 , 1.36)	0.292561
Interleukin-8 levels	IL-8	15	1.05305	(0.97 , 1.14)	0.189114	1.16308	(0.99 , 1.36)	0.0859865	1.0371	(0.93 , 1.15)	0.503524	0.989062	(0.80 , 1.22)	0.918402	0.99503	(0.82 , 1.20)	0.960038
Latency-associated peptide transforming growth factor beta 1 levels	LAP-TGF-β1	19	1.04919	(0.98 , 1.13)	0.181557	1.02871	(0.90 , 1.18)	0.682575	1.05958	(0.97 , 1.16)	0.223791	1.09794	(0.92 , 1.32)	0.323693	1.08677	(0.94 , 1.25)	0.264471
Leukemia inhibitory factor levels	LIF	8	0.891233	(0.80 , 0.99)	0.0288812	0.919635	(0.70 , 1.20)	0.559934	0.874206	(0.77 , 1.00)	0.0449887	0.884941	(0.74 , 1.06)	0.23049	0.85315	(0.71 , 1.02)	0.122779
Leukemia inhibitory factor receptor levels	LIFR	12	1.02029	(0.93 , 1.12)	0.677893	1.02572	(0.75 , 1.40)	0.874901	1.04341	(0.92 , 1.18)	0.509473	1.00917	(0.85 , 1.19)	0.916708	1.04677	(0.90 , 1.21)	0.552105
Monocyte chemoattractant protein-1 levels	MCP-1	18	1.01305	(0.95 , 1.08)	0.677773	1.06446	(0.96 , 1.18)	0.270403	1.00279	(0.92 , 1.10)	0.951139	0.953621	(0.81 , 1.12)	0.561404	0.990641	(0.90 , 1.09)	0.849533
Monocyte chemoattractant protein 2 levels	MCP-2	22	0.972522	(0.94 , 1.00)	0.0929767	0.958067	(0.92 , 1.00)	0.0467995	0.970045	(0.94 , 1.01)	0.0962062	0.955581	(0.85 , 1.07)	0.448206	0.9616	(0.93 , 0.99)	0.0232762
Monocyte chemoattractant protein-3 levels	MCP-3	14	1.02392	(0.95 , 1.10)	0.518376	0.999371	(0.86 , 1.16)	0.993367	0.995521	(0.90 , 1.10)	0.929895	1.02313	(0.89 , 1.17)	0.750864	0.996453	(0.89 , 1.12)	0.953405
Monocyte chemoattractant protein-4 levels	MCP-4	13	0.995284	(0.93 , 1.07)	0.89872	0.900415	(0.79 , 1.03)	0.158546	0.936176	(0.87 , 1.01)	0.0837741	0.941657	(0.83 , 1.07)	0.374909	0.936514	(0.86 , 1.02)	0.159453
Macrophage inflammatory protein 1a levels	MIP-1α	11	1.00578	(0.96 , 1.05)	0.801999	0.984487	(0.92 , 1.06)	0.669133	0.999944	(0.95 , 1.05)	0.998211	1.01125	(0.90 , 1.14)	0.854569	1.00112	(0.95 , 1.05)	0.967217
Matrix metalloproteinase-1 levels	MMP-1	14	0.966542	(0.89 , 1.04)	0.386312	0.942631	(0.82 , 1.08)	0.418761	0.963724	(0.88 , 1.06)	0.444078	0.999443	(0.86 , 1.17)	0.99443	0.964333	(0.85 , 1.09)	0.567237
Matrix metalloproteinase-10 levels	MMP-10	13	1.02928	(0.97 , 1.09)	0.3298	1.0467	(0.96 , 1.14)	0.312795	1.05481	(0.99 , 1.12)	0.103799	1.02242	(0.91 , 1.15)	0.710385	1.03579	(0.97 , 1.10)	0.290394
Neurturin levels	NRTN	11	0.984082	(0.90 , 1.08)	0.740103	1.17154	(0.89 , 1.55)	0.297075	0.966193	(0.85 , 1.10)	0.590867	0.955319	(0.77 , 1.18)	0.686317	0.955319	(0.77 , 1.18)	0.679632
Neurotrophin-3 levels	NT-3	15	1.12074	(1.01 , 1.24)	0.0258164	1.07736	(0.84 , 1.38)	0.56379	1.1518	(1.01 , 1.31)	0.0291436	1.0959	(0.87 , 1.37)	0.441353	1.13151	(0.94 , 1.37)	0.222165
Osteoprotegerin levels	OPG	15	0.936467	(0.87 , 1.01)	0.0729022	0.865906	(0.73 , 1.03)	0.127752	0.948638	(0.86 , 1.05)	0.289079	0.966521	(0.80 , 1.16)	0.724943	0.951063	(0.86 , 1.06)	0.36667
Oncostatin-M levels	OSM	12	1.01432	(0.91 , 1.13)	0.792197	0.987704	(0.77 , 1.27)	0.925668	1.09098	(0.97 , 1.23)	0.162119	1.083	(0.86 , 1.36)	0.501436	1.13898	(0.94 , 1.38)	0.203167
Programmed cell death 1 ligand 1 levels	PD-L1	14	0.982057	(0.92 , 1.05)	0.614179	1.04211	(0.87 , 1.25)	0.660783	0.971704	(0.88 , 1.08)	0.58631	0.934602	(0.79 , 1.11)	0.449676	0.951138	(0.84 , 1.08)	0.452408
Stem cell factor levels	SCF	21	0.940012	(0.88 , 1.00)	0.0662916	0.980987	(0.86 , 1.12)	0.777587	0.96685	(0.87 , 1.07)	0.515704	0.968178	(0.82 , 1.15)	0.71496	0.968178	(0.85 , 1.10)	0.621752
SIR2-like protein 2 levels	SIRT2	10	1.01607	(0.91 , 1.14)	0.783729	1.25464	(0.79 , 1.99)	0.363347	0.987139	(0.85 , 1.14)	0.862987	1.01786	(0.81 , 1.28)	0.882324	0.975965	(0.79 , 1.21)	0.83005
Signaling lymphocytic activation molecule levels	SLAM	21	0.98324	(0.93 , 1.04)	0.584078	1.05827	(0.93 , 1.21)	0.408116	1.03931	(0.95 , 1.14)	0.410971	0.859334	(0.71 , 1.04)	0.126451	1.04892	(0.94 , 1.17)	0.417479
Sulfotransferase 1A1 levels	SULT1A1	18	0.944801	(0.87 , 1.02)	0.164102	0.838524	(0.66 , 1.06)	0.157734	0.955516	(0.86 , 1.06)	0.385543	0.9735	(0.81 , 1.17)	0.78134	0.971308	(0.82 , 1.16)	0.746199
STAM binding protein levels	STAMBP	12	1.03085	(0.93 , 1.14)	0.555075	1.10153	(0.82 , 1.48)	0.531064	1.01009	(0.88 , 1.16)	0.884342	1.17329	(0.93 , 1.47)	0.196305	0.919815	(0.74 , 1.14)	0.467256
Transforming growth factor-alpha levels	TGF-α	11	1.03724	(0.92 , 1.17)	0.547822	0.884897	(0.69 , 1.14)	0.370655	1.01248	(0.89 , 1.15)	0.845446	0.986273	(0.81 , 1.20)	0.894632	0.999949	(0.85 , 1.18)	0.999525
Tumor necrosis factor levels	TNF	16	0.994143	(0.92 , 1.08)	0.887631	1.01934	(0.87 , 1.19)	0.812431	1.00838	(0.91 , 1.12)	0.871961	1.00838	(0.84 , 1.21)	0.93063	1.05947	(0.93 , 1.21)	0.398044
TNF-beta levels	TNF-β	14	0.990124	(0.92 , 1.07)	0.803418	1.01669	(0.86 , 1.21)	0.853396	1.01278	(0.91 , 1.13)	0.813247	0.965898	(0.82 , 1.14)	0.690867	1.01719	(0.89 , 1.17)	0.811252
Tumor necrosis factor receptor superfamily member 9 levels	TNFRSF9	21	1.03971	(0.97 , 1.12)	0.290603	1.00318	(0.83 , 1.21)	0.973874	1.03247	(0.94 , 1.14)	0.514315	0.926603	(0.76 , 1.13)	0.456098	0.926603	(0.76 , 1.13)	0.456809
Tumor necrosis factor ligand superfamily member 14 levels	TNFSF14	21	1.00084	(0.95 , 1.05)	0.974342	0.994247	(0.92 , 1.08)	0.890659	1.0006	(0.93 , 1.08)	0.987448	0.968296	(0.85 , 1.11)	0.637961	0.999376	(0.93 , 1.08)	0.987276
TNF-related apoptosis-inducing ligand levels	TRAIL	17	1.01909	(0.95 , 1.09)	0.584755	0.950991	(0.84 , 1.08)	0.455656	0.95535	(0.88 , 1.04)	0.280354	0.987381	(0.84 , 1.15)	0.875654	0.932785	(0.85 , 1.02)	0.148742
TNF-related activation-induced cytokine levels	TRANCE	25	1.01963	(0.97 , 1.08)	0.485484	1.05443	(0.93 , 1.19)	0.410996	1.02346	(0.95 , 1.10)	0.516768	1.05978	(0.95 , 1.18)	0.30891	1.03631	(0.96 , 1.12)	0.371444
Thymic stromal lymphopoietin levels	TSLP	9	1.03537	(0.92 , 1.16)	0.547705	1.07067	(0.78 , 1.47)	0.686072	1.06783	(0.92 , 1.24)	0.388305	1.15223	(0.90 , 1.48)	0.295733	1.13809	(0.90 , 1.43)	0.303849
Tumor necrosis factor ligand superfamily member 12 levels	TNFSF12	21	0.980402	(0.91 , 1.05)	0.576761	0.907457	(0.75 , 1.09)	0.31931	0.981866	(0.89 , 1.08)	0.704009	0.979391	(0.83 , 1.16)	0.810443	0.984744	(0.85 , 1.14)	0.838036
Urokinase-type plasminogen activator levels	uPA	13	1.00201	(0.92 , 1.09)	0.961217	0.927342	(0.79 , 1.09)	0.375052	0.990063	(0.90 , 1.09)	0.839456	1.03505	(0.87 , 1.23)	0.696238	0.985737	(0.87 , 1.11)	0.82125
Vascular endothelial growth factor A levels	VEGF-A	19	0.979936	(0.93 , 1.03)	0.443618	0.962584	(0.88 , 1.05)	0.409272	0.964806	(0.92 , 1.02)	0.177794	0.932176	(0.81 , 1.07)	0.332164	0.961706	(0.91 , 1.02)	0.188521
SNPs, single nucleotide polymorphisms; OR, Odds Ratio; CI, Confidence interval; IVW, inverse variance weighted
The OR and 95% CI reflect the variation in the likelihood of Coronary Heart Disease (CHD) corresponding to each standard deviation (SD) increment in the levels of inflammatory cytokines.
Following adjustments for multiple comparisons, a p-value less than 0.0005 (0.05/91) was deemed statistically significant.

## Sheet: Table S4
Table S4. Heterogeneity and horizontal pleiotropy tests of ninety-one inflammatory cytokines on CHD.
Exposures	Heterogeneity test		Pleiotropy test	MR-PRESSO Global Test Pvalue
	Pvalue (IVW)	Pvalue (MR-Egger)	intercept Pvalue
Eukaryotic translation initiation factor 4E-binding protein 1 levels	0.518	0.403	0.969	0.523
Adenosine Deaminase levels	0.533	0.767	0.116	0.612
Artemin levels	0.89	0.896	0.36	0.886
Axin-1 levels	0.744	0.734	0.424	0.749
beta-nerve growth factor levels	0.358	0.321	0.529	0.426
Caspase 8 levels	0.73	0.637	0.944	0.738
Eotaxin levels	0.385	0.512	0.113	0.378
C-C motif chemokine 19 levels	0.262	0.239	0.474	0.3
C-C motif chemokine 20 levels	0.199	0.228	0.258	0.162
C-C motif chemokine 23 levels	0.266	0.274	0.311	0.34
C-C motif chemokine 25 levels	0.877	0.85	0.631	0.912
C-C motif chemokine 28 levels	0.011	0.019	0.216	0.012
C-C motif chemokine 4 levels	0.756	0.696	0.756	0.776
Natural killer cell receptor 2B4 levels	0.298	0.299	0.337	0.352
CD40L receptor levels	0.67	0.622	0.588	0.726
T-cell surface glycoprotein CD5 levels	0.757	0.77	0.321	0.795
T-cell surface glycoprotein CD6 isoform levels	0.913	0.892	0.578	0.943
CUB domain-containing protein 1 levels	0.689	0.777	0.154	0.603
Macrophage colony-stimulating factor 1 levels	0.643	0.568	0.993	0.642
Cystatin D levels	0.614	0.651	0.208	0.585
Fractalkine levels	0.021	0.017	0.576	0.024
C-X-C motif chemokine 1 levels	0.412	0.313	0.981	0.442
C-X-C motif chemokine 10 levels	0.405	0.38	0.442	0.435
C-X-C motif chemokine 11 levels	0.955	0.938	0.747	0.975
C-X-C motif chemokine 5 levels	0.03	0.034	0.36	0.127
C-X-C motif chemokine 6 levels	0.984	0.966	0.797	0.995
C-X-C motif chemokine 9 levels	0.646	0.651	0.343	0.686
Delta and Notch-like epidermal growth factor-related receptor levels	0.999	1	0.41	0.997
Protein S100-A12 levels	0.781	0.804	0.292	0.81
Fibroblast growth factor 19 levels	0.435	0.373	0.686	0.46
Fibroblast growth factor 21 levels	0.462	0.436	0.405	0.454
Fibroblast growth factor 23 levels	0.401	0.323	0.92	0.403
Fibroblast growth factor 5 levels	0.468	0.398	0.918	0.451
Fms-related tyrosine kinase 3 ligand levels	0.468	0.397	0.917	0.451
Glial cell line-derived neurotrophic factor levels	0.95	0.935	0.601	0.961
Hepatocyte growth factor levels	0.471	0.44	0.455	0.465
Interferon gamma levels	0.046	0.026	0.978	0.06
Interleukin-10 levels	0.614	0.67	0.233	0.592
Interleukin-10 receptor subunit alpha levels	0.517	0.461	0.486	0.575
Interleukin-10 receptor subunit beta levels	0.878	0.832	0.938	0.945
Interleukin-12 subunit beta levels	0.235	0.19	0.841	0.279
Interleukin-13 levels	0.146	0.174	0.287	0.142
Interleukin-15 receptor subunit alpha levels	0.105	0.146	0.232	0.274
Interleukin-17A levels	0.854	0.797	0.804	0.853
Interleukin-17C levels	0.273	0.23	0.648	0.273
Interleukin-18 levels	0.33	0.342	0.3	0.392
interleukin-18 receptor 1 levels	0.612	0.633	0.284	0.688
Interleukin-1-alpha levels	0.482	0.39	0.939	0.497
Interleukin-2 levels	0.409	0.36	0.549	0.426
Interleukin-20 levels	0.579	0.518	0.565	0.555
Interleukin-20 receptor subunit alpha levels	0.227	0.159	0.959	0.273
Interleukin-22 receptor subunit alpha-1 levels	0.297	0.233	0.625	0.345
Interleukin-24 levels	0.964	0.963	0.479	0.956
Interleukin-2 receptor subunit beta levels	0.431	0.367	0.607	0.471
Interleukin-33 levels	0.919	0.937	0.382	0.899
Interleukin-4 levels	0.464	0.54	0.223	0.501
Interleukin-5 levels	0.281	0.239	0.514	0.311
Interleukin-6 levels	0.215	0.172	0.556	0.265
Interleukin-7 levels	0.623	0.552	0.589	0.679
Interleukin-8 levels	0.49	0.568	0.186	0.48
Latency-associated peptide transforming growth factor beta 1 levels	0.967	0.954	0.737	0.956
Leukemia inhibitory factor levels	0.509	0.401	0.81	0.526
Leukemia inhibitory factor receptor levels	0.706	0.621	0.972	0.735
Monocyte chemoattractant protein-1 levels	0.744	0.767	0.287	0.755
Monocyte chemoattractant protein 2 levels	0.213	0.245	0.222	0.303
Monocyte chemoattractant protein-3 levels	0.712	0.647	0.713	0.719
Monocyte chemoattractant protein-4 levels	0.047	0.109	0.124	0.071
Macrophage inflammatory protein 1a levels	0.547	0.513	0.447	0.658
Matrix metalloproteinase-1 levels	0.182	0.145	0.672	0.215
Matrix metalloproteinase-10 levels	0.216	0.18	0.593	0.282
Neurturin levels	0.506	0.575	0.227	0.468
Neurotrophin-3 levels	0.252	0.203	0.735	0.305
Osteoprotegerin levels	0.214	0.217	0.349	0.236
Oncostatin-M levels	0.05	0.033	0.824	0.039
Programmed cell death 1 ligand 1 levels	0.778	0.75	0.495	0.813
Stem cell factor levels	0.356	0.331	0.469	0.35
SIR2-like protein 2 levels	0.912	0.925	0.382	0.923
Signaling lymphocytic activation molecule levels	0.402	0.433	0.232	0.35
Sulfotransferase 1A1 levels	0.181	0.193	0.301	0.189
STAM binding protein levels	0.722	0.66	0.646	0.723
Transforming growth factor-alpha levels	0.052	0.09	0.204	0.059
Tumor necrosis factor levels	0.133	0.104	0.713	0.095
TNF-beta levels	0.752	0.689	0.74	0.767
Tumor necrosis factor receptor superfamily member 9 levels	0.199	0.165	0.689	0.2
Tumor necrosis factor ligand superfamily member 14 levels	0.778	0.727	0.84	0.799
TNF-related apoptosis-inducing ligand levels	0.093	0.117	0.237	0.074
TNF-related activation-induced cytokine levels	0.184	0.162	0.559	0.179
Thymic stromal lymphopoietin levels	0.312	0.232	0.829	0.315
Tumor necrosis factor ligand superfamily member 12 levels	0.869	0.867	0.391	0.873
Urokinase-type plasminogen activator levels	0.147	0.165	0.296	0.167
Vascular endothelial growth factor A levels	0.113	0.093	0.627	0.179
IVW, inverse variance weighted

## Sheet: Table S5
Table S5. SNPs used as instrumental variables for coronary heart diease.
SNP	Chr	Position	EA	NEA	Beta	SE	EAF	P value	Samplesize	F statistic
rs6689306	1	154395946	G	A	-0.056012	0.0094061	0.552455	0.552455	184305	35.46
rs67180937	1	222823743	G	T	0.078807	0.0110551	0.663052	0.663052	184305	50.8159
rs17678683	2	145286559	G	T	0.098786	0.0166548	0.087681	0.087681	184305	35.1809
rs4593108	4	148281001	G	C	-0.07083	0.0115558	0.204651	0.204651	184305	37.569
rs1870634	10	44480811	G	T	0.075878	0.0097113	0.637485	0.637485	184305	61.0481
rs2128739	11	103673277	C	A	-0.065565	0.0100568	0.676464	0.676464	184305	42.503
rs10139550	14	100145710	G	C	0.05538	0.0097569	0.423033	0.423033	184305	32.2164
rs8042271	15	89574218	A	G	-0.096711	0.0175662	0.097718	0.097718	184305	30.3104
rs7212798	17	59013488	C	T	0.079961	0.0142216	0.146516	0.146516	184305	31.6122
rs180803	22	24658858	T	G	-0.180923	0.0283062	0.029268	0.029268	184305	40.8526
SNPs, single nucleotide polymorphisms; Chr, chromosome; EA, effect allele; EAF, effect allele frequency; NEA, non-effect allele; SE, standard error

## Sheet: Table S6
Table S6. MR estimates of CHD on ninety-one inflammatory cytokines.
Outcomes	Abbreviation	No. of SNPs	IVW			MR-Egger			Weighted Median			Simple mode			Wighted Mode
			Beta	95%CI	P value	Beta	95%CI	P value	Beta	95%CI	P value	Beta	95%CI	P value	Beta	95%CI	P value
Eukaryotic translation initiation factor 4E-binding protein 1 levels	4E-BP1	8	-0.00599274	(-0.18 , 0.17)	0.945303	-0.0042485	(-0.84 , 0.84)	0.992416	-0.0862479	(-0.31 , 0.14)	0.446205	-0.211472	(-0.61 , 0.19)	0.331068	-0.19894	(-0.62 , 0.22)	0.382842
Adenosine Deaminase levels	ADA	8	-0.0169089	(-0.19 , 0.16)	0.848322	-0.0221558	(-0.87 , 0.83)	0.960918	0.035338	(-0.15 , 0.22)	0.707718	0.018809	(-0.22 , 0.26)	0.882872	0.0326414	(-0.19 , 0.26)	0.784346
Artemin levels	ARTN	8	-0.152496	(-0.31 , 0.01)	0.0612896	-0.0862789	(-0.84 , 0.67)	0.830552	-0.19181	(-0.39 , 0.00)	0.0550607	-0.220142	(-0.51 , 0.07)	0.180347	-0.21132	(-0.48 , 0.06)	0.166223
Axin-1 levels	AXIN1	8	0.0637154	(-0.10 , 0.23)	0.446997	0.410783	(-0.38 , 1.20)	0.347577	0.115888	(-0.09 , 0.32)	0.274848	0.152511	(-0.16 , 0.46)	0.365829	0.158396	(-0.10 , 0.42)	0.269673
beta-nerve growth factor levels	β-NGF	8	-0.0384997	(-0.20 , 0.12)	0.640067	0.568981	(-0.05 , 1.19)	0.12301	-0.0501321	(-0.23 , 0.13)	0.581691	-0.0595423	(-0.32 , 0.20)	0.671344	-0.0393094	(-0.26 , 0.18)	0.733367
Caspase 8 levels	CASP8	8	0.0139024	(-0.15 , 0.18)	0.868723	0.188399	(-0.61 , 0.98)	0.658349	0.145832	(-0.04 , 0.33)	0.118143	0.143761	(-0.14 , 0.43)	0.350084	0.156144	(-0.09 , 0.40)	0.257509
Eotaxin levels	CCL11	8	-0.012753	(-0.17 , 0.15)	0.876402	0.275483	(-0.48 , 1.03)	0.49933	-0.0426139	(-0.23 , 0.15)	0.657326	-0.132006	(-0.42 , 0.16)	0.4043	-0.0666965	(-0.34 , 0.21)	0.647869
C-C motif chemokine 19 levels	CCL19	8	-0.0938108	(-0.24 , 0.05)	0.208376	-0.0590224	(-0.77 , 0.66)	0.876869	-0.0854788	(-0.29 , 0.11)	0.402715	-0.0685043	(-0.38 , 0.24)	0.679561	-0.0973654	(-0.40 , 0.20)	0.544721
C-C motif chemokine 20 levels	CCL20	8	-0.0686298	(-0.21 , 0.07)	0.347043	0.21175	(-0.44 , 0.86)	0.546476	-0.021481	(-0.21 , 0.16)	0.818568	0.0247578	(-0.25 , 0.30)	0.864909	0.043007	(-0.24 , 0.33)	0.77554
C-C motif chemokine 23 levels	CCL23	8	-0.0367793	(-0.21 , 0.14)	0.676132	0.461674	(-0.28 , 1.20)	0.267089	0.0213617	(-0.17 , 0.21)	0.827787	0.0457749	(-0.31 , 0.40)	0.807836	0.0660334	(-0.22 , 0.36)	0.66973
C-C motif chemokine 25 levels	CCL25	8	0.0210555	(-0.18 , 0.22)	0.834623	-0.119465	(-1.08 , 0.84)	0.815416	0.0756773	(-0.12 , 0.27)	0.452802	0.159412	(-0.12 , 0.44)	0.305548	0.137362	(-0.11 , 0.39)	0.316704
C-C motif chemokine 28 levels	CCL28	8	-0.108849	(-0.33 , 0.11)	0.329312	0.420881	(-0.55 , 1.40)	0.430097	-0.255896	(-0.45 , -0.06)	0.00878301	-0.255734	(-0.54 , 0.03)	0.122854	-0.270969	(-0.51 , -0.03)	0.0625762
C-C motif chemokine 4 levels	CCL4	8	0.130881	(-0.01 , 0.27)	0.0730397	0.414385	(-0.24 , 1.06)	0.258268	0.163111	(-0.03 , 0.35)	0.0925463	0.171169	(-0.09 , 0.43)	0.236384	0.168978	(-0.07 , 0.40)	0.200862
Natural killer cell receptor 2B4 levels	CD244	8	0.0232098	(-0.12 , 0.16)	0.746826	-0.187055	(-0.83 , 0.45)	0.588227	0.0774581	(-0.10 , 0.26)	0.393446	0.0873278	(-0.16 , 0.34)	0.519284	0.0782962	(-0.13 , 0.29)	0.492615
CD40L receptor levels	CD40LG	8	0.00218144	(-0.15 , 0.15)	0.977178	0.00698068	(-0.73 , 0.74)	0.985698	-0.0396191	(-0.23 , 0.15)	0.683297	-0.0890812	(-0.38 , 0.20)	0.569783	-0.0660349	(-0.36 , 0.23)	0.677153
T-cell surface glycoprotein CD5 levels	CD5	8	-0.145676	(-0.29 , -0.01)	0.0416541	-0.296893	(-0.94 , 0.34)	0.397148	-0.0972155	(-0.28 , 0.09)	0.296434	-0.0899807	(-0.34 , 0.16)	0.497014	-0.0899807	(-0.31 , 0.13)	0.455137
T-cell surface glycoprotein CD6 isoform levels	CD6	8	-0.132086	(-0.27 , 0.01)	0.0681131	-0.327065	(-0.97 , 0.32)	0.357202	-0.126184	(-0.30 , 0.05)	0.161676	-0.122728	(-0.35 , 0.10)	0.316559	-0.13406	(-0.37 , 0.10)	0.296773
CUB domain-containing protein 1 levels	CDCP1	8	0.00100777	(-0.18 , 0.19)	0.991513	-0.0424303	(-0.95 , 0.87)	0.93003	0.0472896	(-0.15 , 0.24)	0.630112	0.0146587	(-0.29 , 0.32)	0.926506	0.0527935	(-0.23 , 0.33)	0.722902
Macrophage colony-stimulating factor 1 levels	CSF1	8	0.0243969	(-0.11 , 0.16)	0.730331	-0.191342	(-0.85 , 0.47)	0.588972	-0.0126156	(-0.19 , 0.17)	0.889661	-0.0279598	(-0.32 , 0.26)	0.855477	-0.0304471	(-0.31 , 0.25)	0.834845
Cystatin D levels	CST5	8	0.000689421	(-0.14 , 0.14)	0.992278	0.208391	(-0.43 , 0.85)	0.54684	0.0435208	(-0.13 , 0.22)	0.621159	0.0564682	(-0.19 , 0.31)	0.670973	0.0564682	(-0.17 , 0.28)	0.636137
Fractalkine levels	CX3CL1	8	-0.0482045	(-0.20 , 0.10)	0.537022	-0.144036	(-0.89 , 0.60)	0.717993	0.0434686	(-0.15 , 0.24)	0.664053	0.126184	(-0.26 , 0.52)	0.546752	0.141817	(-0.22 , 0.50)	0.467035
C-X-C motif chemokine 1 levels	CXCL1	8	0.0809651	(-0.09 , 0.25)	0.354901	0.351839	(-0.46 , 1.16)	0.428573	0.0927431	(-0.09 , 0.28)	0.328584	0.0900156	(-0.18 , 0.36)	0.53764	0.0900156	(-0.16 , 0.34)	0.510169
C-X-C motif chemokine 10 levels	CXCL10	8	-0.0470961	(-0.22 , 0.13)	0.602214	0.290294	(-0.53 , 1.11)	0.514287	-0.0164583	(-0.22 , 0.18)	0.87231	0.0106913	(-0.35 , 0.37)	0.955705	-0.0465983	(-0.39 , 0.30)	0.798828
C-X-C motif chemokine 11 levels	CXCL11	8	0.0515752	(-0.10 , 0.21)	0.512399	0.582493	(-0.07 , 1.23)	0.128758	0.0304233	(-0.16 , 0.23)	0.759453	0.0526376	(-0.27 , 0.37)	0.755808	0.055501	(-0.26 , 0.37)	0.73705
C-X-C motif chemokine 5 levels	CXCL5	8	0.0445471	(-0.15 , 0.24)	0.648834	0.262585	(-0.66 , 1.19)	0.598173	0.0535471	(-0.15 , 0.25)	0.600951	0.112104	(-0.21 , 0.43)	0.51608	0.0610864	(-0.25 , 0.37)	0.70973
C-X-C motif chemokine 6 levels	CXCL6	8	0.144219	(-0.01 , 0.30)	0.0675233	0.326106	(-0.42 , 1.07)	0.423421	0.110594	(-0.09 , 0.31)	0.288705	0.0810212	(-0.27 , 0.43)	0.666422	0.309122	(-0.04 , 0.66)	0.123516
C-X-C motif chemokine 9 levels	CXCL9	8	-0.0252497	(-0.18 , 0.13)	0.74216	0.209119	(-0.50 , 0.92)	0.584152	-0.0212678	(-0.22 , 0.18)	0.833104	-0.0299946	(-0.41 , 0.35)	0.880383	0.139887	(-0.24 , 0.52)	0.498687
Delta and Notch-like epidermal growth factor-related receptor levels	DNER	8	-0.0249995	(-0.16 , 0.11)	0.724717	0.217347	(-0.43 , 0.87)	0.536493	-0.0582877	(-0.24 , 0.13)	0.539076	-0.0986019	(-0.35 , 0.16)	0.475137	-0.101089	(-0.34 , 0.14)	0.438161
Protein S100-A12 levels	S100A12	8	0.0289322	(-0.17 , 0.23)	0.775775	0.172327	(-0.80 , 1.14)	0.7394	0.0314487	(-0.16 , 0.22)	0.742519	0.00149866	(-0.27 , 0.28)	0.991767	0.0129413	(-0.22 , 0.24)	0.915633
Fibroblast growth factor 19 levels	FGF19	8	0.0186053	(-0.13 , 0.16)	0.799939	-0.166979	(-0.82 , 0.49)	0.633938	-0.0204012	(-0.20 , 0.16)	0.826235	-0.0337254	(-0.28 , 0.21)	0.794359	-0.0386928	(-0.28 , 0.20)	0.761128
Fibroblast growth factor 21 levels	FGF21	8	-0.0192008	(-0.19 , 0.15)	0.828445	0.276942	(-0.54 , 1.09)	0.530053	0.0420123	(-0.15 , 0.23)	0.666413	0.0338082	(-0.27 , 0.34)	0.833351	0.050569	(-0.21 , 0.31)	0.711161
Fibroblast growth factor 23 levels	FGF23	8	-0.0643746	(-0.28 , 0.15)	0.554628	-0.311987	(-1.34 , 0.72)	0.574248	-0.0805594	(-0.29 , 0.13)	0.46085	-0.057712	(-0.44 , 0.33)	0.777835	-0.128732	(-0.54 , 0.28)	0.560802
Fibroblast growth factor 5 levels	FGF5	8	0.0673864	(-0.09 , 0.22)	0.391074	-0.00423406	(-0.73 , 0.73)	0.991304	0.0385522	(-0.16 , 0.24)	0.702901	0.0200402	(-0.28 , 0.32)	0.899648	0.0477948	(-0.21 , 0.31)	0.731449
Fms-related tyrosine kinase 3 ligand levels	FLT3LG	8	0.0791818	(-0.06 , 0.22)	0.273129	0.13207	(-0.51 , 0.78)	0.701367	0.0776516	(-0.10 , 0.26)	0.393355	0.0426755	(-0.20 , 0.29)	0.743587	0.0754104	(-0.14 , 0.29)	0.519173
Glial cell line-derived neurotrophic factor levels	GDNF	8	-0.0460014	(-0.19 , 0.10)	0.535305	-0.0545701	(-0.77 , 0.66)	0.886032	-0.0210567	(-0.21 , 0.17)	0.83128	-0.0401768	(-0.36 , 0.28)	0.815196	-0.0351165	(-0.36 , 0.29)	0.839217
Hepatocyte growth factor levels	HGF	8	-0.0828567	(-0.22 , 0.06)	0.243933	-0.119474	(-0.75 , 0.51)	0.724377	-0.111857	(-0.30 , 0.08)	0.254312	-0.208341	(-0.49 , 0.07)	0.190377	-0.165587	(-0.47 , 0.14)	0.326768
Interferon gamma levels	IFN-γ	8	-0.0431196	(-0.23 , 0.15)	0.65415	-0.155251	(-1.12 , 0.81)	0.762646	-0.0493555	(-0.27 , 0.17)	0.656275	-0.0779748	(-0.46 , 0.31)	0.702207	-0.0671716	(-0.44 , 0.30)	0.731484
Interleukin-10 levels	IL-10	8	0.114959	(-0.04 , 0.27)	0.15816	0.0544076	(-0.73 , 0.84)	0.895998	0.233738	(0.04 , 0.43)	0.0171755	0.25761	(-0.07 , 0.59)	0.167511	0.260429	(0.01 , 0.51)	0.0843995
Interleukin-10 receptor subunit alpha levels	IL10RA	8	-0.0769345	(-0.24 , 0.08)	0.345562	-0.0429251	(-0.80 , 0.71)	0.915114	-0.0660942	(-0.26 , 0.13)	0.511754	-0.0617939	(-0.34 , 0.21)	0.671145	-0.0473984	(-0.31 , 0.21)	0.729566
Interleukin-10 receptor subunit beta levels	IL10RB	8	-0.0305593	(-0.17 , 0.11)	0.666021	-0.146658	(-0.78 , 0.48)	0.664941	-0.0749972	(-0.25 , 0.10)	0.397186	-0.123825	(-0.39 , 0.14)	0.389605	-0.116903	(-0.39 , 0.16)	0.429518
Interleukin-12 subunit beta levels	IL12B	8	-0.0263441	(-0.17 , 0.12)	0.717063	0.0539338	(-0.59 , 0.70)	0.875478	-0.01236	(-0.20 , 0.18)	0.897224	0.0764676	(-0.20 , 0.35)	0.600268	0.0764676	(-0.17 , 0.33)	0.566174
Interleukin-13 levels	IL-13	8	-0.000121231	(-0.16 , 0.16)	0.998815	0.660739	(-0.10 , 1.42)	0.138598	-0.0342494	(-0.25 , 0.19)	0.760165	0.174207	(-0.19 , 0.54)	0.385468	-0.0916937	(-0.41 , 0.22)	0.585979
Interleukin-15 receptor subunit alpha levels	IL15RA	8	-0.094053	(-0.25 , 0.06)	0.232936	-0.0509629	(-0.78 , 0.68)	0.896178	-0.0893382	(-0.28 , 0.10)	0.365396	-0.131182	(-0.43 , 0.17)	0.424635	-0.109913	(-0.38 , 0.16)	0.445662
Interleukin-17A levels	IL-17A	8	-0.139135	(-0.35 , 0.07)	0.188681	-0.0400303	(-1.10 , 1.02)	0.943377	-0.0428688	(-0.28 , 0.20)	0.725179	0.0328496	(-0.33 , 0.40)	0.865653	0.0328496	(-0.36 , 0.43)	0.874531
Interleukin-17C levels	IL-17C	8	-0.0831094	(-0.24 , 0.08)	0.306377	-0.359875	(-1.12 , 0.40)	0.386419	-0.0931171	(-0.31 , 0.12)	0.401519	-0.0928479	(-0.46 , 0.27)	0.634394	-0.103593	(-0.47 , 0.26)	0.595592
Interleukin-18 levels	IL-18	8	-0.140275	(-0.28 , 0.00)	0.0529398	-0.149416	(-0.80 , 0.50)	0.666107	-0.114631	(-0.29 , 0.06)	0.205175	-0.132422	(-0.40 , 0.13)	0.363268	-0.110534	(-0.34 , 0.12)	0.379626
interleukin-18 receptor 1 levels	IL18R1	8	-0.0402561	(-0.18 , 0.10)	0.581987	-0.277597	(-0.95 , 0.40)	0.451767	-0.0405191	(-0.23 , 0.15)	0.67413	-0.0538353	(-0.33 , 0.22)	0.710912	-0.0481814	(-0.30 , 0.21)	0.723267
Interleukin-1-alpha levels	IL-1α	8	-0.115798	(-0.28 , 0.04)	0.154513	0.00167437	(-0.80 , 0.80)	0.996868	-0.128466	(-0.35 , 0.09)	0.247975	-0.00842685	(-0.35 , 0.34)	0.963112	0.0173699	(-0.27 , 0.31)	0.910159
Interleukin-2 levels	IL-2	8	-0.0349721	(-0.19 , 0.12)	0.665454	0.301001	(-0.45 , 1.05)	0.462821	0.00203776	(-0.20 , 0.20)	0.984277	0.0542463	(-0.25 , 0.36)	0.7389	0.0351332	(-0.23 , 0.30)	0.805086
Interleukin-20 levels	IL-20	8	0.0530454	(-0.11 , 0.22)	0.531373	-0.352713	(-1.14 , 0.43)	0.411992	0.0348066	(-0.18 , 0.25)	0.753037	-0.00839623	(-0.35 , 0.33)	0.962423	0.0184676	(-0.33 , 0.36)	0.919154
Interleukin-20 receptor subunit alpha levels	IL20RA	8	-0.044149	(-0.20 , 0.12)	0.590306	0.20147	(-0.56 , 0.96)	0.622668	0.0168635	(-0.19 , 0.23)	0.874615	0.0603229	(-0.24 , 0.36)	0.709059	0.0490956	(-0.22 , 0.32)	0.730331
Interleukin-22 receptor subunit alpha-1 levels	IL22RA1	8	-0.0423306	(-0.20 , 0.12)	0.609881	-0.102696	(-0.87 , 0.67)	0.802604	-0.10721	(-0.32 , 0.10)	0.31725	-0.126911	(-0.46 , 0.20)	0.47365	-0.141936	(-0.46 , 0.17)	0.40899
Interleukin-24 levels	IL-24	8	0.129919	(-0.03 , 0.29)	0.116302	0.23991	(-0.53 , 1.01)	0.562658	0.131821	(-0.07 , 0.34)	0.207796	0.0571662	(-0.24 , 0.35)	0.71509	0.0604326	(-0.21 , 0.33)	0.67834
Interleukin-2 receptor subunit beta levels	IL2RB	8	-0.117321	(-0.28 , 0.04)	0.146748	0.226661	(-0.52 , 0.98)	0.575888	-0.151794	(-0.36 , 0.05)	0.150182	-0.23103	(-0.56 , 0.10)	0.213538	-0.168683	(-0.43 , 0.09)	0.241698
Interleukin-33 levels	IL-33	8	0.00157766	(-0.16 , 0.16)	0.984418	0.372687	(-0.38 , 1.12)	0.368028	0.0206391	(-0.21 , 0.25)	0.858177	0.11887	(-0.26 , 0.49)	0.553013	0.0644465	(-0.26 , 0.39)	0.709911
Interleukin-4 levels	IL-4	8	-0.0281466	(-0.19 , 0.13)	0.733545	0.541352	(-0.23 , 1.31)	0.215721	0.000400689	(-0.21 , 0.22)	0.99709	0.0973284	(-0.20 , 0.39)	0.537266	0.0639288	(-0.25 , 0.38)	0.701423
Interleukin-5 levels	IL-5	8	0.049051	(-0.11 , 0.21)	0.553052	0.0541884	(-0.71 , 0.82)	0.894431	0.102302	(-0.09 , 0.29)	0.297653	0.105377	(-0.17 , 0.38)	0.482394	0.107466	(-0.13 , 0.35)	0.410061
Interleukin-6 levels	IL-6	8	-0.247433	(-0.76 , 0.26)	0.34072	1.55915	(-0.45 , 3.57)	0.179045	0.00366025	(-0.19 , 0.20)	0.970797	0.0293884	(-0.23 , 0.29)	0.829115	0.0109597	(-0.25 , 0.27)	0.936954
Interleukin-7 levels	IL-7	8	0.0311554	(-0.11 , 0.17)	0.669258	0.575802	(-0.07 , 1.22)	0.132756	0.0320697	(-0.16 , 0.23)	0.748261	0.15854	(-0.17 , 0.49)	0.374415	0.154031	(-0.14 , 0.45)	0.336849
Interleukin-8 levels	IL-8	8	-0.00644961	(-0.16 , 0.14)	0.932524	0.227864	(-0.48 , 0.93)	0.549686	0.112816	(-0.07 , 0.30)	0.237732	0.117229	(-0.17 , 0.40)	0.443005	0.122427	(-0.12 , 0.36)	0.34672
Latency-associated peptide transforming growth factor beta 1 levels	LAP-TGF-β1	8	0.0169187	(-0.13 , 0.16)	0.817318	0.205009	(-0.48 , 0.89)	0.580476	0.0650522	(-0.12 , 0.25)	0.491456	0.0521689	(-0.25 , 0.36)	0.748898	0.0978016	(-0.13 , 0.33)	0.433482
Leukemia inhibitory factor levels	LIF	8	0.00975993	(-0.15 , 0.17)	0.904493	0.189775	(-0.57 , 0.95)	0.64005	0.0341899	(-0.17 , 0.24)	0.74437	0.0306065	(-0.25 , 0.32)	0.839327	0.0306065	(-0.23 , 0.29)	0.823984
Leukemia inhibitory factor receptor levels	LIFR	8	-0.0697657	(-0.24 , 0.10)	0.408144	-0.261338	(-1.10 , 0.57)	0.561619	-0.0409566	(-0.24 , 0.15)	0.679817	-0.0656969	(-0.33 , 0.20)	0.641391	-0.0458543	(-0.29 , 0.20)	0.721756
Monocyte chemoattractant protein-1 levels	MCP-1	8	-0.017548	(-0.16 , 0.12)	0.808287	0.0703167	(-0.57 , 0.71)	0.837254	0.00244681	(-0.18 , 0.18)	0.978825	0.0332806	(-0.23 , 0.30)	0.813243	0.0426128	(-0.21 , 0.29)	0.747406
Monocyte chemoattractant protein 2 levels	MCP-2	8	0.0400062	(-0.10 , 0.18)	0.583736	0.246288	(-0.40 , 0.90)	0.485999	0.0968173	(-0.09 , 0.29)	0.320638	0.133002	(-0.15 , 0.41)	0.383098	0.142691	(-0.11 , 0.39)	0.301614
Monocyte chemoattractant protein-3 levels	MCP-3	8	0.0247805	(-0.17 , 0.22)	0.807355	0.414696	(-0.55 , 1.38)	0.432322	0.0884621	(-0.14 , 0.32)	0.449574	0.261279	(-0.20 , 0.72)	0.301861	0.220875	(-0.23 , 0.67)	0.36988
Monocyte chemoattractant protein-4 levels	MCP-4	8	-0.0251023	(-0.20 , 0.15)	0.77837	0.571497	(-0.13 , 1.28)	0.163231	0.0753271	(-0.12 , 0.27)	0.447988	0.11043	(-0.28 , 0.50)	0.593411	0.128816	(-0.18 , 0.43)	0.433749
Macrophage inflammatory protein 1a levels	MIP-1α	8	0.00231901	(-0.17 , 0.17)	0.978838	0.417407	(-0.35 , 1.19)	0.327784	-0.0699662	(-0.26 , 0.12)	0.481398	-0.118901	(-0.44 , 0.20)	0.494507	-0.0728133	(-0.36 , 0.22)	0.638162
Matrix metalloproteinase-1 levels	MMP-1	8	-0.0401456	(-0.25 , 0.17)	0.71237	0.816895	(0.04 , 1.59)	0.0843988	0.132198	(-0.09 , 0.35)	0.236531	0.171577	(-0.25 , 0.59)	0.446367	0.178736	(-0.10 , 0.46)	0.254565
Matrix metalloproteinase-10 levels	MMP-10	8	0.0565579	(-0.09 , 0.20)	0.438313	-0.109159	(-0.76 , 0.54)	0.753558	0.0394525	(-0.14 , 0.22)	0.669147	0.0189953	(-0.25 , 0.29)	0.895098	0.0189953	(-0.21 , 0.25)	0.877172
Neurturin levels	NRTN	8	-0.0203953	(-0.19 , 0.15)	0.811721	0.527078	(-0.22 , 1.28)	0.217859	0.0799535	(-0.13 , 0.29)	0.449653	0.0692372	(-0.24 , 0.38)	0.678471	0.0839494	(-0.18 , 0.35)	0.549102
Neurotrophin-3 levels	NT-3	8	0.00540093	(-0.14 , 0.15)	0.940101	-0.174874	(-0.82 , 0.47)	0.612595	-0.0160082	(-0.20 , 0.17)	0.864837	-0.0470518	(-0.31 , 0.22)	0.738467	-0.0329389	(-0.28 , 0.22)	0.803545
Osteoprotegerin levels	OPG	8	0.0530787	(-0.10 , 0.20)	0.488507	0.28978	(-0.42 , 1.00)	0.453338	-0.00711773	(-0.20 , 0.18)	0.941107	-0.0435059	(-0.33 , 0.25)	0.777365	-0.0204347	(-0.30 , 0.26)	0.890244
Oncostatin-M levels	OSM	8	-0.0372885	(-0.24 , 0.16)	0.714333	-0.261581	(-1.22 , 0.70)	0.612891	0.040277	(-0.17 , 0.25)	0.705095	0.0800447	(-0.20 , 0.36)	0.588443	0.0441584	(-0.22 , 0.30)	0.749344
Programmed cell death 1 ligand 1 levels	PD-L1	8	0.0107391	(-0.14 , 0.16)	0.891227	0.363582	(-0.34 , 1.06)	0.348029	0.118635	(-0.09 , 0.32)	0.256566	0.190868	(-0.18 , 0.56)	0.342704	0.182262	(-0.17 , 0.54)	0.345043
Stem cell factor levels	SCF	8	0.0685533	(-0.14 , 0.27)	0.510147	0.336165	(-0.64 , 1.31)	0.523426	0.0404541	(-0.15 , 0.23)	0.680428	0.0472431	(-0.21 , 0.31)	0.732478	0.0472431	(-0.22 , 0.32)	0.740623
SIR2-like protein 2 levels	SIRT2	8	0.0952373	(-0.08 , 0.27)	0.279178	0.409991	(-0.40 , 1.22)	0.357278	0.0535084	(-0.16 , 0.26)	0.619297	0.0345627	(-0.35 , 0.42)	0.866693	0.250718	(-0.12 , 0.62)	0.221937
Signaling lymphocytic activation molecule levels	SLAM	8	-0.0332938	(-0.18 , 0.11)	0.647206	-0.119239	(-0.77 , 0.53)	0.730604	-0.0437593	(-0.24 , 0.15)	0.655112	-0.179795	(-0.49 , 0.13)	0.292656	-0.0623538	(-0.35 , 0.22)	0.683154
Sulfotransferase 1A1 levels	SULT1A1	8	-0.032939	(-0.27 , 0.21)	0.78764	-0.0992057	(-1.32 , 1.12)	0.87889	0.0163027	(-0.22 , 0.25)	0.890481	-0.0996153	(-0.47 , 0.27)	0.611198	0.235679	(-0.08 , 0.55)	0.181436
STAM binding protein levels	STAMBP	8	0.0872715	(-0.07 , 0.24)	0.270897	0.362966	(-0.37 , 1.09)	0.367092	0.0413983	(-0.15 , 0.23)	0.672365	0.00115458	(-0.35 , 0.36)	0.995079	0.26153	(-0.05 , 0.57)	0.145537
Transforming growth factor-alpha levels	TGF-α	8	-0.0721693	(-0.26 , 0.11)	0.449649	-0.304479	(-1.20 , 0.59)	0.530466	-0.0686585	(-0.27 , 0.13)	0.498357	-0.0677725	(-0.37 , 0.24)	0.677055	-0.0707551	(-0.34 , 0.20)	0.627541
Tumor necrosis factor levels	TNF	8	0.0952066	(-0.06 , 0.25)	0.242804	0.33148	(-0.43 , 1.09)	0.423851	0.117625	(-0.08 , 0.32)	0.252581	0.090382	(-0.20 , 0.38)	0.559195	0.102053	(-0.16 , 0.37)	0.474537
TNF-beta levels	TNF-β	8	-0.0198284	(-0.18 , 0.14)	0.809584	-0.60842	(-1.37 , 0.16)	0.169767	0.00150222	(-0.21 , 0.21)	0.988938	-0.00185217	(-0.33 , 0.33)	0.991604	0.0087635	(-0.27 , 0.29)	0.953098
Tumor necrosis factor receptor superfamily member 9 levels	TNFRSF9	8	-0.123628	(-0.28 , 0.04)	0.13078	-0.347801	(-1.11 , 0.41)	0.404765	-0.0908541	(-0.30 , 0.12)	0.399419	-0.0269278	(-0.33 , 0.28)	0.86717	-0.0371556	(-0.33 , 0.26)	0.813617
Tumor necrosis factor ligand superfamily member 14 levels	TNFSF14	8	-0.0323928	(-0.30 , 0.24)	0.812433	0.0432963	(-1.32 , 1.41)	0.952494	0.0826901	(-0.13 , 0.30)	0.455589	0.0659779	(-0.20 , 0.33)	0.645343	0.0821795	(-0.17 , 0.33)	0.541395
TNF-related apoptosis-inducing ligand levels	TRAIL	8	-0.0881264	(-0.23 , 0.05)	0.222071	-0.546735	(-1.19 , 0.10)	0.14663	-0.0141942	(-0.19 , 0.16)	0.874194	0.0217578	(-0.27 , 0.32)	0.889361	0.00600253	(-0.23 , 0.24)	0.96139
TNF-related activation-induced cytokine levels	TRANCE	8	-0.0980703	(-0.24 , 0.04)	0.176982	-0.401183	(-1.05 , 0.24)	0.268839	-0.0581193	(-0.24 , 0.12)	0.528733	-0.0585186	(-0.31 , 0.19)	0.660379	-0.0482509	(-0.28 , 0.18)	0.690192
Thymic stromal lymphopoietin levels	TSLP	8	0.0608006	(-0.13 , 0.25)	0.530652	-0.0616482	(-1.03 , 0.90)	0.904535	0.0566232	(-0.16 , 0.28)	0.613781	0.0635315	(-0.26 , 0.38)	0.708943	0.0606397	(-0.24 , 0.36)	0.703169
Tumor necrosis factor ligand superfamily member 12 levels	TNFSF12	8	0.0328998	(-0.21 , 0.27)	0.787211	-0.136281	(-1.30 , 1.03)	0.826356	0.0743203	(-0.12 , 0.26)	0.442664	0.154264	(-0.10 , 0.41)	0.271602	0.0957841	(-0.12 , 0.31)	0.413822
Urokinase-type plasminogen activator levels	uPA	8	-0.0669009	(-0.24 , 0.10)	0.44015	-0.286466	(-1.10 , 0.53)	0.516997	-0.142356	(-0.33 , 0.05)	0.145671	-0.156024	(-0.44 , 0.13)	0.313473	-0.16259	(-0.42 , 0.10)	0.260228
Vascular endothelial growth factor A levels	VEGF-A	8	0.0322922	(-0.11 , 0.18)	0.660575	0.456184	(-0.19 , 1.10)	0.213477	0.0913	(-0.11 , 0.29)	0.369815	0.148737	(-0.18 , 0.48)	0.410028	0.153888	(-0.13 , 0.44)	0.32318
SNPs, single nucleotide polymorphisms; CI, Confidence interval; IVW, inverse variance weighted
The Beta and 95% CI reflect the variation in the likelihood of inflammatory cytokines corresponding to each standard deviation (SD) increment in the levels of Coronary Heart Disease (CHD).
Following adjustments for multiple comparisons, a p-value less than 0.0005 (0.05/91) was deemed statistically significant.

## Sheet: Table S7
Table S7. Heterogeneity and horizontal pleiotropy tests of CHD on ninety-one inflammatory cytokines.
Outcomes	Heterogeneity test		Pleiotropy test	MR-PRESSO Global Test Pvalue
	Pvalue (IVW)	Pvalue (MR-Egger)	intercept Pvalue
Eukaryotic translation initiation factor 4E-binding protein 1 levels	0.19133	0.126704	0.996808	0.17
Adenosine Deaminase levels	0.156379	0.101084	0.990507	0.21
Artemin levels	0.91968	0.861077	0.866463	0.932
Axin-1 levels	0.401149	0.37582	0.412361	0.438
beta-nerve growth factor levels	0.199175	0.427203	0.0973073	0.254
Caspase 8 levels	0.229864	0.171575	0.674288	0.244
Eotaxin levels	0.244226	0.217138	0.469993	0.284
C-C motif chemokine 19 levels	0.406649	0.302264	0.925356	0.403
C-C motif chemokine 20 levels	0.87137	0.880375	0.419113	0.858
C-C motif chemokine 23 levels	0.16617	0.239681	0.224494	0.204
C-C motif chemokine 25 levels	0.0557338	0.034977	0.778534	0.089
C-C motif chemokine 28 levels	0.0124034	0.0207381	0.316896	0.021
C-C motif chemokine 4 levels	0.53698	0.511336	0.414817	0.592
Natural killer cell receptor 2B4 levels	0.616586	0.553846	0.534445	0.628
CD40L receptor levels	0.318255	0.226267	0.989919	0.29
T-cell surface glycoprotein CD5 levels	0.813287	0.747099	0.650981	0.827
T-cell surface glycoprotein CD6 isoform levels	0.891032	0.861393	0.564565	0.912
CUB domain-containing protein 1 levels	0.0765353	0.046265	0.92657	0.049
Macrophage colony-stimulating factor 1 levels	0.430158	0.367993	0.534036	0.429
Cystatin D levels	0.475213	0.40846	0.538391	0.541
Fractalkine levels	0.305934	0.222421	0.804825	0.321
C-X-C motif chemokine 1 levels	0.181812	0.151453	0.527877	0.205
C-X-C motif chemokine 10 levels	0.146186	0.1367	0.440575	0.153
C-X-C motif chemokine 11 levels	0.318719	0.487202	0.151003	0.322
C-X-C motif chemokine 5 levels	0.0848301	0.0605383	0.652637	0.099
C-X-C motif chemokine 6 levels	0.317928	0.249042	0.640841	0.297
C-X-C motif chemokine 9 levels	0.301253	0.253547	0.531067	0.26
Delta and Notch-like epidermal growth factor-related receptor levels	0.419264	0.371009	0.481969	0.449
Protein S100-A12 levels	0.0612172	0.0387194	0.776298	0.092
Fibroblast growth factor 19 levels	0.951727	0.936076	0.588511	0.965
Fibroblast growth factor 21 levels	0.177385	0.15384	0.492679	0.195
Fibroblast growth factor 23 levels	0.0196086	0.0134805	0.646078	0.032
Fibroblast growth factor 5 levels	0.776182	0.677691	0.850638	0.778
Fms-related tyrosine kinase 3 ligand levels	0.988278	0.972818	0.874231	0.988
Glial cell line-derived neurotrophic factor levels	0.372198	0.27153	0.981579	0.303
Hepatocyte growth factor levels	0.598316	0.482217	0.911346	0.6
Interferon gamma levels	0.184109	0.125126	0.823108	0.191
Interleukin-10 levels	0.272682	0.19152	0.881473	0.306
Interleukin-10 receptor subunit alpha levels	0.994682	0.985578	0.931137	0.99
Interleukin-10 receptor subunit beta levels	0.812624	0.734304	0.724502	0.784
Interleukin-12 subunit beta levels	0.899444	0.836244	0.811276	0.891
Interleukin-13 levels	0.4769	0.743937	0.131217	0.48
Interleukin-15 receptor subunit alpha levels	0.854992	0.770957	0.910121	0.834
Interleukin-17A levels	0.107086	0.0680706	0.857411	0.127
Interleukin-17C levels	0.548542	0.495447	0.490225	0.498
Interleukin-18 levels	0.682471	0.567795	0.978232	0.737
interleukin-18 receptor 1 levels	0.413924	0.359595	0.507148	0.436
Interleukin-1-alpha levels	0.443645	0.343384	0.778881	0.47
Interleukin-2 levels	0.744193	0.743659	0.40513	0.727
Interleukin-20 levels	0.350224	0.357715	0.339589	0.327
Interleukin-20 receptor subunit alpha levels	0.617292	0.552546	0.541767	0.623
Interleukin-22 receptor subunit alpha-1 levels	0.632561	0.518426	0.880296	0.593
Interleukin-24 levels	0.976508	0.95463	0.783536	0.97
Interleukin-2 receptor subunit beta levels	0.506021	0.487538	0.394001	0.544
Interleukin-33 levels	0.469636	0.465204	0.359767	0.479
Interleukin-4 levels	0.469904	0.622961	0.186984	0.47
Interleukin-5 levels	0.589617	0.471926	0.989723	0.626
Interleukin-6 levels	1.84112e-16	1.29369e-10	0.120793	0.001
Interleukin-7 levels	0.581634	0.833075	0.142776	0.575
Interleukin-8 levels	0.361537	0.307247	0.528939	0.395
Latency-associated peptide transforming growth factor beta 1 levels	0.404281	0.330781	0.60264	0.423
Leukemia inhibitory factor levels	0.56738	0.476954	0.649794	0.613
Leukemia inhibitory factor receptor levels	0.303929	0.234389	0.661331	0.391
Monocyte chemoattractant protein-1 levels	0.641162	0.533773	0.792677	0.671
Monocyte chemoattractant protein 2 levels	0.617723	0.551441	0.547493	0.645
Monocyte chemoattractant protein-3 levels	0.154489	0.142349	0.449117	0.174
Monocyte chemoattractant protein-4 levels	0.156662	0.306387	0.140015	0.164
Macrophage inflammatory protein 1a levels	0.176443	0.20106	0.319211	0.212
Matrix metalloproteinase-1 levels	0.0313015	0.207328	0.0680387	0.044
Matrix metalloproteinase-10 levels	0.521066	0.434542	0.627278	0.607
Neurturin levels	0.344729	0.454687	0.193908	0.378
Neurotrophin-3 levels	0.707791	0.637659	0.593097	0.723
Osteoprotegerin levels	0.281828	0.237442	0.526975	0.298
Oncostatin-M levels	0.0597266	0.0418778	0.655665	0.069
Programmed cell death 1 ligand 1 levels	0.29452	0.301178	0.350396	0.268
Stem cell factor levels	0.043034	0.0320352	0.600316	0.068
SIR2-like protein 2 levels	0.175548	0.158215	0.462522	0.176
Signaling lymphocytic activation molecule levels	0.5372	0.428727	0.798698	0.481
Sulfotransferase 1A1 levels	0.03648	0.0207815	0.917014	0.049
STAM binding protein levels	0.292792	0.258597	0.476417	0.257
Transforming growth factor-alpha levels	0.0947781	0.0701453	0.621312	0.109
Tumor necrosis factor levels	0.920948	0.901555	0.554594	0.931
TNF-beta levels	0.484255	0.662823	0.173545	0.504
Tumor necrosis factor receptor superfamily member 9 levels	0.824264	0.77644	0.576228	0.822
Tumor necrosis factor ligand superfamily member 14 levels	0.00758664	0.00390261	0.915173	0.018
TNF-related apoptosis-inducing ligand levels	0.526725	0.668801	0.201801	0.571
TNF-related activation-induced cytokine levels	0.923509	0.948432	0.381743	0.931
Thymic stromal lymphopoietin levels	0.211465	0.146741	0.807818	0.221
Tumor necrosis factor ligand superfamily member 12 levels	0.00524483	0.00291709	0.780401	0.01
Urokinase-type plasminogen activator levels	0.175778	0.135266	0.608166	0.247
Vascular endothelial growth factor A levels	0.403881	0.483007	0.233204	0.418
IVW, inverse variance weighted
